# Supplementary material for: Gut microbiota and osteonecrosis: A Mendelian randomization study
Source: Medicine (Baltimore). 2025 Mar 7;104(10):e41703. doi: 10.1097/MD.0000000000041703 (PMC11902940; doi:10.1097/MD.0000000000041703)
Supplement: Supplementary file 1 [file medi-104-e41703-s001.xlsx]

## Sheet: Table s1
Category of gut microbiota taxa enrolled in this Mendelian randomization study
Taxa name	Category
phylum.Actinobacteria.id.400	phylum
phylum.Bacteroidetes.id.905	phylum
phylum.Cyanobacteria.id.1500	phylum
phylum.Euryarchaeota.id.55	phylum
phylum.Firmicutes.id.1672	phylum
phylum.Lentisphaerae.id.2238	phylum
phylum.Proteobacteria.id.2375	phylum
phylum.Tenericutes.id.3919	phylum
phylum.Verrucomicrobia.id.3982	phylum
class.Actinobacteria.id.419	class
class.Alphaproteobacteria.id.2379	class
class.Bacilli.id.1673	class
class.Bacteroidia.id.912	class
class.Betaproteobacteria.id.2867	class
class.Clostridia.id.1859	class
class.Coriobacteriia.id.809	class
class.Deltaproteobacteria.id.3087	class
class.Erysipelotrichia.id.2147	class
class.Gammaproteobacteria.id.3303	class
class.Lentisphaeria.id.2250	class
class.Melainabacteria.id.1589	class
class.Methanobacteria.id.119	class
class.Mollicutes.id.3920	class
class.Negativicutes.id.2164	class
class.Verrucomicrobiae.id.4029	class
order.Actinomycetales.id.420	order
order.Bacillales.id.1674	order
order.Bacteroidales.id.913	order
order.Bifidobacteriales.id.432	order
order.Burkholderiales.id.2874	order
order.Clostridiales.id.1863	order
order.Coriobacteriales.id.810	order
order.Desulfovibrionales.id.3156	order
order.Enterobacteriales.id.3468	order
order.Erysipelotrichales.id.2148	order
order.Gastranaerophilales.id.1591	order
order.Lactobacillales.id.1800	order
order.Methanobacteriales.id.120	order
order.MollicutesRF9.id.11579	order
order.NB1n.id.3953	order
order.Pasteurellales.id.3688	order
order.Rhodospirillales.id.2667	order
order.Selenomonadales.id.2165	order
order.Verrucomicrobiales.id.4030	order
order.Victivallales.id.2254	order
family.Acidaminococcaceae.id.2166	family
family.Actinomycetaceae.id.421	family
family.Alcaligenaceae.id.2875	family
family.Bacteroidaceae.id.917	family
family.BacteroidalesS24.7group.id.11173	family
family.Bifidobacteriaceae.id.433	family
family.Christensenellaceae.id.1866	family
family.Clostridiaceae1.id.1869	family
family.ClostridialesvadinBB60group.id.11286	family
family.Coriobacteriaceae.id.811	family
family.Defluviitaleaceae.id.1924	family
family.Desulfovibrionaceae.id.3169	family
family.Enterobacteriaceae.id.3469	family
family.Erysipelotrichaceae.id.2149	family
family.FamilyXI.id.1936	family
family.FamilyXIII.id.1957	family
family.Lachnospiraceae.id.1987	family
family.Lactobacillaceae.id.1836	family
family.Methanobacteriaceae.id.121	family
family.Oxalobacteraceae.id.2966	family
family.Pasteurellaceae.id.3689	family
family.Peptococcaceae.id.2024	family
family.Peptostreptococcaceae.id.2042	family
family.Porphyromonadaceae.id.943	family
family.Prevotellaceae.id.960	family
family.Rhodospirillaceae.id.2717	family
family.Rikenellaceae.id.967	family
family.Ruminococcaceae.id.2050	family
family.Streptococcaceae.id.1850	family
family.Veillonellaceae.id.2172	family
family.Verrucomicrobiaceae.id.4036	family
family.Victivallaceae.id.2255	family
genus..Clostridiuminnocuumgroup.id.14397	genus
genus..Eubacteriumbrachygroup.id.11296	genus
genus..Eubacteriumcoprostanoligenesgroup.id.11375	genus
genus..Eubacteriumeligensgroup.id.14372	genus
genus..Eubacteriumfissicatenagroup.id.14373	genus
genus..Eubacteriumhalliigroup.id.11338	genus
genus..Eubacteriumnodatumgroup.id.11297	genus
genus..Eubacteriumoxidoreducensgroup.id.11339	genus
genus..Eubacteriumrectalegroup.id.14374	genus
genus..Eubacteriumruminantiumgroup.id.11340	genus
genus..Eubacteriumventriosumgroup.id.11341	genus
genus..Eubacteriumxylanophilumgroup.id.14375	genus
genus..Ruminococcusgauvreauiigroup.id.11342	genus
genus..Ruminococcusgnavusgroup.id.14376	genus
genus..Ruminococcustorquesgroup.id.14377	genus
genus.Actinomyces.id.423	genus
genus.Adlercreutzia.id.812	genus
genus.Akkermansia.id.4037	genus
genus.Alistipes.id.968	genus
genus.Allisonella.id.2174	genus
genus.Alloprevotella.id.961	genus
genus.Anaerofilum.id.2053	genus
genus.Anaerostipes.id.1991	genus
genus.Anaerotruncus.id.2054	genus
genus.Bacteroides.id.918	genus
genus.Barnesiella.id.944	genus
genus.Bifidobacterium.id.436	genus
genus.Bilophila.id.3170	genus
genus.Blautia.id.1992	genus
genus.Butyricicoccus.id.2055	genus
genus.Butyricimonas.id.945	genus
genus.Butyrivibrio.id.1993	genus
genus.CandidatusSoleaferrea.id.11350	genus
genus.Catenibacterium.id.2153	genus
genus.ChristensenellaceaeR.7group.id.11283	genus
genus.Clostridiumsensustricto1.id.1873	genus
genus.Collinsella.id.815	genus
genus.Coprobacter.id.949	genus
genus.Coprococcus1.id.11301	genus
genus.Coprococcus2.id.11302	genus
genus.Coprococcus3.id.11303	genus
genus.DefluviitaleaceaeUCG011.id.11287	genus
genus.Desulfovibrio.id.3173	genus
genus.Dialister.id.2183	genus
genus.Dorea.id.1997	genus
genus.Eggerthella.id.819	genus
genus.Eisenbergiella.id.11304	genus
genus.Enterorhabdus.id.820	genus
genus.Erysipelatoclostridium.id.11381	genus
genus.ErysipelotrichaceaeUCG003.id.11384	genus
genus.Escherichia.Shigella.id.3504	genus
genus.Faecalibacterium.id.2057	genus
genus.FamilyXIIIAD3011group.id.11293	genus
genus.FamilyXIIIUCG001.id.11294	genus
genus.Flavonifractor.id.2059	genus
genus.Fusicatenibacter.id.11305	genus
genus.Gordonibacter.id.821	genus
genus.Haemophilus.id.3698	genus
genus.Holdemanella.id.11393	genus
genus.Holdemania.id.2157	genus
genus.Howardella.id.2000	genus
genus.Hungatella.id.11306	genus
genus.Intestinibacter.id.11345	genus
genus.Intestinimonas.id.2062	genus
genus.Lachnoclostridium.id.11308	genus
genus.Lachnospira.id.2004	genus
genus.LachnospiraceaeFCS020group.id.11314	genus
genus.LachnospiraceaeNC2004group.id.11316	genus
genus.LachnospiraceaeND3007group.id.11317	genus
genus.LachnospiraceaeNK4A136group.id.11319	genus
genus.LachnospiraceaeUCG001.id.11321	genus
genus.LachnospiraceaeUCG004.id.11324	genus
genus.LachnospiraceaeUCG008.id.11328	genus
genus.LachnospiraceaeUCG010.id.11330	genus
genus.Lactobacillus.id.1837	genus
genus.Lactococcus.id.1851	genus
genus.Marvinbryantia.id.2005	genus
genus.Methanobrevibacter.id.123	genus
genus.Odoribacter.id.952	genus
genus.Olsenella.id.822	genus
genus.Oscillibacter.id.2063	genus
genus.Oscillospira.id.2064	genus
genus.Oxalobacter.id.2978	genus
genus.Parabacteroides.id.954	genus
genus.Paraprevotella.id.962	genus
genus.Parasutterella.id.2892	genus
genus.Peptococcus.id.2037	genus
genus.Phascolarctobacterium.id.2168	genus
genus.Prevotella7.id.11182	genus
genus.Prevotella9.id.11183	genus
genus.RikenellaceaeRC9gutgroup.id.11191	genus
genus.Romboutsia.id.11347	genus
genus.Roseburia.id.2012	genus
genus.Ruminiclostridium5.id.11355	genus
genus.Ruminiclostridium6.id.11356	genus
genus.Ruminiclostridium9.id.11357	genus
genus.RuminococcaceaeNK4A214group.id.11358	genus
genus.RuminococcaceaeUCG002.id.11360	genus
genus.RuminococcaceaeUCG003.id.11361	genus
genus.RuminococcaceaeUCG004.id.11362	genus
genus.RuminococcaceaeUCG005.id.11363	genus
genus.RuminococcaceaeUCG009.id.11366	genus
genus.RuminococcaceaeUCG010.id.11367	genus
genus.RuminococcaceaeUCG011.id.11368	genus
genus.RuminococcaceaeUCG013.id.11370	genus
genus.RuminococcaceaeUCG014.id.11371	genus
genus.Ruminococcus1.id.11373	genus
genus.Ruminococcus2.id.11374	genus
genus.Sellimonas.id.14369	genus
genus.Senegalimassilia.id.11160	genus
genus.Slackia.id.825	genus
genus.Streptococcus.id.1853	genus
genus.Subdoligranulum.id.2070	genus
genus.Sutterella.id.2896	genus
genus.Terrisporobacter.id.11348	genus
genus.Turicibacter.id.2162	genus
genus.Tyzzerella3.id.11335	genus
genus.Veillonella.id.2198	genus
genus.Victivallis.id.2256	genus

## Sheet: Table s2
Instrument variables for gut microbiota taxa enrolled in this Mendelian randomization study
SNP	effect_allele	other_allele	beta	se	p	taxa name	R2	F
rs10028567	C	T	-0.0934027	0.0190343	3.72e-06	family.Streptococcaceae.id.1850	0.00145291	24.0763
rs11110281	T	C	-0.130554	0.0225943	1.4e-08	family.Streptococcaceae.id.1850	0.00217516	33.3831
rs16950051	A	G	0.107008	0.0236973	5.34e-06	family.Streptococcaceae.id.1850	0.00141098	20.3878
rs2370083	G	T	-0.0842751	0.0184509	4.26e-06	family.Streptococcaceae.id.1850	0.00126156	20.8597
rs2952251	A	G	-0.0639298	0.0126525	3.72e-07	family.Streptococcaceae.id.1850	0.0015345	25.5272
rs35344081	G	A	0.0609349	0.0129703	2.64e-06	family.Streptococcaceae.id.1850	0.00132592	22.0688
rs395407	G	C	-0.0826855	0.0172536	1.33e-06	family.Streptococcaceae.id.1850	0.00142553	22.9639
rs4968759	A	G	-0.0544035	0.0111271	8.92e-07	family.Streptococcaceae.id.1850	0.00143591	23.9021
rs57646748	G	A	-0.088021	0.019876	7.88e-06	family.Streptococcaceae.id.1850	0.00121213	19.6093
rs6563952	G	C	0.0801931	0.0178576	8.71e-06	family.Streptococcaceae.id.1850	0.0012114	20.164
rs6806351	T	C	-0.0619209	0.0135744	6.94e-06	family.Streptococcaceae.id.1850	0.00128297	20.8056
rs76717940	T	A	0.150606	0.0334079	3.09e-06	family.Streptococcaceae.id.1850	0.00262558	20.3175
rs77968078	G	A	-0.0993013	0.0224788	7.93e-06	family.Streptococcaceae.id.1850	0.0012559	19.5123
rs7916711	A	G	0.0959639	0.021545	6.33e-06	family.Streptococcaceae.id.1850	0.00127707	19.8365
rs957755	T	G	-0.0642449	0.0142702	7.42e-06	family.Streptococcaceae.id.1850	0.00121751	20.2658
rs9903102	C	A	-0.0693015	0.0154096	4.92e-06	family.Streptococcaceae.id.1850	0.00121524	20.2232
rs10028567	C	T	-0.0921167	0.0191881	7.3e-06	genus.Streptococcus.id.1853	0.00141097	23.044
rs11110281	T	C	-0.137519	0.0227398	2.58e-09	genus.Streptococcus.id.1853	0.00241296	36.5673
rs2370083	G	T	-0.0816836	0.0185851	9.75e-06	genus.Streptococcus.id.1853	0.00118536	19.3146
rs395407	G	C	-0.0792781	0.0173697	4.37e-06	genus.Streptococcus.id.1853	0.00131141	20.8288
rs4968759	A	G	-0.0515109	0.0112068	3.78e-06	genus.Streptococcus.id.1853	0.00128781	21.1242
rs57646748	G	A	-0.0907696	0.0200344	5.48e-06	genus.Streptococcus.id.1853	0.00128619	20.5245
rs6563952	G	C	0.0827344	0.0180035	5.82e-06	genus.Streptococcus.id.1853	0.00128706	21.1156
rs6806351	T	C	-0.0633829	0.0136647	4.94e-06	genus.Streptococcus.id.1853	0.00134515	21.5123
rs7916711	A	G	0.102891	0.0217362	2.72e-06	genus.Streptococcus.id.1853	0.00146295	22.4042
rs9903102	C	A	-0.0709483	0.0155275	4.18e-06	genus.Streptococcus.id.1853	0.00127265	20.8751
rs1002941	G	A	0.107661	0.0233382	4.31e-06	phylum.Lentisphaerae.id.2238	0.0044704	21.2714
rs11770843	C	T	0.111896	0.0234776	1.14e-06	phylum.Lentisphaerae.id.2238	0.00480064	22.7056
rs17114848	G	A	0.148972	0.0324162	6.77e-06	phylum.Lentisphaerae.id.2238	0.00443677	21.1107
rs2031282	A	G	0.120412	0.0270263	5.86e-06	phylum.Lentisphaerae.id.2238	0.00417123	19.8419
rs2731834	C	G	0.109935	0.0236848	3.8e-06	phylum.Lentisphaerae.id.2238	0.0045265	21.535
rs2825714	A	G	-0.138226	0.0289096	1.5e-06	phylum.Lentisphaerae.id.2238	0.00480087	22.8514
rs60995569	T	G	-0.16062	0.0336806	9.19e-06	phylum.Lentisphaerae.id.2238	0.00477812	22.733
rs62570196	C	T	-0.217203	0.0439621	9.64e-07	phylum.Lentisphaerae.id.2238	0.00652613	24.3973
rs72640280	A	G	0.220185	0.0485947	5.19e-06	phylum.Lentisphaerae.id.2238	0.00534573	20.5197
rs73113483	T	A	-0.131681	0.0288503	8.79e-06	phylum.Lentisphaerae.id.2238	0.00439154	20.8239
rs77599476	A	G	0.229981	0.0479918	1.9e-06	phylum.Lentisphaerae.id.2238	0.00612548	22.9519
rs1002941	G	A	0.105025	0.0233484	8.15e-06	order.Victivallales.id.2254	0.00425588	20.2249
rs11770843	C	T	0.109431	0.0234879	1.91e-06	order.Victivallales.id.2254	0.00459233	21.6974
rs17114848	G	A	0.152377	0.0324332	4.06e-06	order.Victivallales.id.2254	0.004641	22.0636
rs2031282	A	G	0.122369	0.0270329	4.38e-06	order.Victivallales.id.2254	0.00430972	20.4819
rs2731834	C	G	0.109438	0.023693	4.24e-06	order.Victivallales.id.2254	0.00448751	21.3261
rs2825714	A	G	-0.13741	0.0289246	1.72e-06	order.Victivallales.id.2254	0.00474471	22.559
rs62570196	C	T	-0.21635	0.0439866	1.08e-06	order.Victivallales.id.2254	0.00647509	24.1792
rs72640280	A	G	0.220207	0.0486196	5.18e-06	order.Victivallales.id.2254	0.0053469	20.5027
rs73113483	T	A	-0.131217	0.0288713	8.66e-06	order.Victivallales.id.2254	0.00435905	20.6473
rs77599476	A	G	0.230292	0.0480168	1.86e-06	order.Victivallales.id.2254	0.00614212	22.9899
rs1002941	G	A	0.105025	0.0233484	8.15e-06	class.Lentisphaeria.id.2250	0.00425588	20.2249
rs11770843	C	T	0.109431	0.0234879	1.91e-06	class.Lentisphaeria.id.2250	0.00459233	21.6974
rs17114848	G	A	0.152377	0.0324332	4.06e-06	class.Lentisphaeria.id.2250	0.004641	22.0636
rs2031282	A	G	0.122369	0.0270329	4.38e-06	class.Lentisphaeria.id.2250	0.00430972	20.4819
rs2731834	C	G	0.109438	0.023693	4.24e-06	class.Lentisphaeria.id.2250	0.00448751	21.3261
rs2825714	A	G	-0.13741	0.0289246	1.72e-06	class.Lentisphaeria.id.2250	0.00474471	22.559
rs62570196	C	T	-0.21635	0.0439866	1.08e-06	class.Lentisphaeria.id.2250	0.00647509	24.1792
rs72640280	A	G	0.220207	0.0486196	5.18e-06	class.Lentisphaeria.id.2250	0.0053469	20.5027
rs73113483	T	A	-0.131217	0.0288713	8.66e-06	class.Lentisphaeria.id.2250	0.00435905	20.6473
rs77599476	A	G	0.230292	0.0480168	1.86e-06	class.Lentisphaeria.id.2250	0.00614212	22.9899
rs10071529	G	C	0.125105	0.0278674	8.64e-06	order.MollicutesRF9.id.11579	0.00198223	20.1496
rs11779863	G	A	-0.0772768	0.0172171	6.69e-06	order.MollicutesRF9.id.11579	0.00194209	20.1417
rs12566890	T	G	-0.103134	0.0241775	8.11e-06	order.MollicutesRF9.id.11579	0.00175686	18.1926
rs13100746	C	T	0.0638979	0.0142685	7.29e-06	order.MollicutesRF9.id.11579	0.00193222	20.0507
rs17235252	T	C	-0.122002	0.0255463	2.16e-06	order.MollicutesRF9.id.11579	0.00238728	22.8028
rs3932485	C	T	0.0626209	0.0141623	9.93e-06	order.MollicutesRF9.id.11579	0.00188379	19.5472
rs515984	T	C	-0.0875451	0.0190685	6.61e-06	order.MollicutesRF9.id.11579	0.00203062	21.0739
rs62188991	G	C	-0.110864	0.0241355	5.27e-06	order.MollicutesRF9.id.11579	0.00220887	21.0949
rs638542	G	A	-0.070592	0.0157049	5.17e-06	order.MollicutesRF9.id.11579	0.00202239	20.2001
rs739151	C	G	0.0652659	0.0139773	3.09e-06	order.MollicutesRF9.id.11579	0.00210483	21.7993
rs74603314	T	C	0.230767	0.0489701	2.28e-06	order.MollicutesRF9.id.11579	0.00547612	22.1958
rs76373661	G	A	0.0908218	0.0202986	5.16e-06	order.MollicutesRF9.id.11579	0.00192882	20.0154
rs7706512	G	A	0.0657351	0.0138979	2.27e-06	order.MollicutesRF9.id.11579	0.00215496	22.3672
rs7801843	A	G	-0.0869495	0.0194509	9.47e-06	order.MollicutesRF9.id.11579	0.0019253	19.9788
rs7853673	G	A	-0.0624389	0.0139833	6.73e-06	order.MollicutesRF9.id.11579	0.00192106	19.9348
rs949341	G	A	0.0656602	0.0147216	7.73e-06	order.MollicutesRF9.id.11579	0.00191738	19.8888
rs10074000	T	C	-0.102648	0.0227508	7e-06	genus..Clostridiuminnocuumgroup.id.14397	0.00500366	20.3466
rs10506058	A	G	0.0997048	0.0221926	8.92e-06	genus..Clostridiuminnocuumgroup.id.14397	0.00482514	20.1748
rs1942371	G	A	-0.157938	0.034187	4.06e-06	genus..Clostridiuminnocuumgroup.id.14397	0.00534594	21.3321
rs1948423	T	A	-0.108859	0.023425	3.49e-06	genus..Clostridiuminnocuumgroup.id.14397	0.00515834	21.5855
rs40656	C	T	0.142664	0.0311021	8.62e-06	genus..Clostridiuminnocuumgroup.id.14397	0.00517082	21.0299
rs4869133	G	A	-0.180591	0.0409505	7.24e-06	genus..Clostridiuminnocuumgroup.id.14397	0.00517994	19.4374
rs61267978	T	C	0.14708	0.0320875	5.59e-06	genus..Clostridiuminnocuumgroup.id.14397	0.00501918	21.0002
rs6577484	G	A	0.160425	0.0360857	8.41e-06	genus..Clostridiuminnocuumgroup.id.14397	0.00509671	19.7536
rs6890185	T	C	0.113424	0.0233137	1.12e-06	genus..Clostridiuminnocuumgroup.id.14397	0.00564942	23.6579
rs71564433	T	A	-0.126746	0.0274657	7.8e-06	genus..Clostridiuminnocuumgroup.id.14397	0.00508817	21.2853
rs77845139	A	G	-0.114993	0.0257186	8.41e-06	genus..Clostridiuminnocuumgroup.id.14397	0.00491436	19.9817
rs1007475	G	T	0.118065	0.0261271	7.92e-06	genus.Butyrivibrio.id.1993	0.00583036	20.4086
rs11761679	T	C	0.154775	0.0321539	2.2e-06	genus.Butyrivibrio.id.1993	0.00661038	23.1572
rs142855850	A	G	0.205013	0.0457138	6.86e-06	genus.Butyrivibrio.id.1993	0.00618069	20.1002
rs16934069	T	C	-0.133784	0.0299444	8.86e-06	genus.Butyrivibrio.id.1993	0.00569991	19.9494
rs16941336	C	T	0.127488	0.0267936	1.53e-06	genus.Butyrivibrio.id.1993	0.00645996	22.6268
rs17163238	G	A	0.140987	0.0309117	5.51e-06	genus.Butyrivibrio.id.1993	0.00593876	20.7904
rs4537857	T	C	-0.12459	0.0260992	1.8e-06	genus.Butyrivibrio.id.1993	0.00650203	22.7752
rs486484	A	G	-0.108349	0.0240008	6.61e-06	genus.Butyrivibrio.id.1993	0.00586231	20.3678
rs4928024	A	G	-0.17471	0.0389333	8.19e-06	genus.Butyrivibrio.id.1993	0.00575155	20.1254
rs72723662	C	T	0.224078	0.0449336	7.86e-07	genus.Butyrivibrio.id.1993	0.00802773	24.8527
rs7412979	C	G	0.186779	0.0389112	1.71e-06	genus.Butyrivibrio.id.1993	0.00657748	23.0279
rs74622183	A	G	-0.201027	0.0428204	2.46e-06	genus.Butyrivibrio.id.1993	0.00629702	22.0272
rs77356209	T	C	0.216874	0.0483299	6.66e-06	genus.Butyrivibrio.id.1993	0.00592401	20.1246
rs7752361	A	G	-0.11923	0.0239975	7.69e-07	genus.Butyrivibrio.id.1993	0.00704156	24.6713
rs7763512	G	A	0.119846	0.0253367	3.11e-06	genus.Butyrivibrio.id.1993	0.0068185	22.3603
rs9349693	A	G	0.117973	0.0259861	5.55e-06	genus.Butyrivibrio.id.1993	0.00588424	20.5984
rs10084203	A	G	0.0549699	0.0123563	8.59e-06	genus.Butyricicoccus.id.2055	0.00115369	19.789
rs12034718	A	G	0.0701199	0.0158214	9.58e-06	genus.Butyricicoccus.id.2055	0.00120827	19.64
rs12585793	T	C	-0.262206	0.0564729	5.79e-06	genus.Butyricicoccus.id.2055	0.00682955	21.5441
rs2017189	G	T	-0.0506956	0.011024	3.87e-06	genus.Butyricicoccus.id.2055	0.0012328	21.1451
rs4962426	G	T	0.0614216	0.0135979	7.38e-06	genus.Butyricicoccus.id.2055	0.00120662	20.4007
rs56221232	T	C	0.0828027	0.0167401	7.62e-07	genus.Butyricicoccus.id.2055	0.00142601	24.4638
rs62478070	T	G	0.224039	0.0494959	5.94e-06	genus.Butyricicoccus.id.2055	0.00508716	20.4782
rs7322368	T	C	0.0815733	0.0183167	5.52e-06	genus.Butyricicoccus.id.2055	0.00115623	19.8314
rs75238760	T	A	0.0619423	0.0139942	6.8e-06	genus.Butyricicoccus.id.2055	0.00114966	19.5897
rs10090365	A	G	-0.0834413	0.0180989	4.17e-06	genus.CandidatusSoleaferrea.id.11350	0.00344697	21.248
rs10108780	A	G	-0.092834	0.0199807	3.64e-06	genus.CandidatusSoleaferrea.id.11350	0.00358555	21.5799
rs10809135	T	C	0.0834858	0.0182426	5.47e-06	genus.CandidatusSoleaferrea.id.11350	0.00347903	20.9366
rs11153159	G	C	-0.12805	0.0285446	4.42e-06	genus.CandidatusSoleaferrea.id.11350	0.00328761	20.1172
rs12500231	A	T	0.0813853	0.0182696	7.68e-06	genus.CandidatusSoleaferrea.id.11350	0.00321895	19.8379
rs2193878	T	A	0.228255	0.0509241	9.46e-06	genus.CandidatusSoleaferrea.id.11350	0.00646398	20.0776
rs36155147	C	T	0.104966	0.0240995	5.41e-06	genus.CandidatusSoleaferrea.id.11350	0.00317395	18.9642
rs386526	C	G	0.0818459	0.0180086	8.33e-06	genus.CandidatusSoleaferrea.id.11350	0.00335061	20.6486
rs4294381	T	C	0.112197	0.023186	1.37e-06	genus.CandidatusSoleaferrea.id.11350	0.00379606	23.4081
rs4678258	T	C	0.0986136	0.0215646	5.53e-06	genus.CandidatusSoleaferrea.id.11350	0.00341588	20.9049
rs6489992	A	G	-0.0840437	0.0187031	7.89e-06	genus.CandidatusSoleaferrea.id.11350	0.0032768	20.1857
rs6494306	A	G	-0.0969304	0.0214221	5.8e-06	genus.CandidatusSoleaferrea.id.11350	0.0033207	20.467
rs6881988	G	C	-0.0819131	0.018185	9.23e-06	genus.CandidatusSoleaferrea.id.11350	0.00329365	20.2832
rs7400877	T	C	-0.0951085	0.0212799	9.29e-06	genus.CandidatusSoleaferrea.id.11350	0.00324017	19.9691
rs830149	C	G	0.184647	0.0397237	9.58e-06	genus.CandidatusSoleaferrea.id.11350	0.0042477	21.5979
rs9973954	A	G	0.0892075	0.0195401	5.95e-06	genus.CandidatusSoleaferrea.id.11350	0.0033803	20.8356
rs10093275	C	T	0.0534595	0.011677	5.35e-06	family.Ruminococcaceae.id.2050	0.00114186	20.9576
rs10166469	T	C	-0.053336	0.0120209	8.52e-06	family.Ruminococcaceae.id.2050	0.00107378	19.6843
rs1612733	T	C	0.108708	0.0238006	4.22e-06	family.Ruminococcaceae.id.2050	0.00138737	20.8589
rs17376049	T	C	0.0848534	0.0172114	7.3e-07	family.Ruminococcaceae.id.2050	0.00132403	24.303
rs2113833	T	C	0.169146	0.0355009	1.14e-06	family.Ruminococcaceae.id.2050	0.00545343	22.69
rs2426816	T	A	-0.0480152	0.0106011	6.04e-06	family.Ruminococcaceae.id.2050	0.00115284	20.5118
rs3009418	C	A	0.0927607	0.0210123	8.69e-06	family.Ruminococcaceae.id.2050	0.00118641	19.4862
rs499272	G	C	0.0706431	0.016046	9.29e-06	family.Ruminococcaceae.id.2050	0.00108443	19.3802
rs55793120	T	C	0.13822	0.0266152	1.44e-07	family.Ruminococcaceae.id.2050	0.00216942	26.9658
rs56199908	T	C	-0.199327	0.0410444	1.66e-06	family.Ruminococcaceae.id.2050	0.00418044	23.5759
rs76724913	T	G	0.0901053	0.0203104	9.6e-06	family.Ruminococcaceae.id.2050	0.00112238	19.6794
rs10108398	G	A	0.0769142	0.0153953	1.09e-06	phylum.Tenericutes.id.3919	0.00227797	24.9551
rs11890098	A	G	0.074438	0.0153389	9.57e-07	phylum.Tenericutes.id.3919	0.00206304	23.5466
rs12566890	T	G	-0.101147	0.0230978	3.65e-06	phylum.Tenericutes.id.3919	0.00168358	19.1729
rs17214486	C	A	0.06099	0.0135623	6.61e-06	phylum.Tenericutes.id.3919	0.00177285	20.2198
rs2464826	A	C	0.0944239	0.0211806	8.4e-06	phylum.Tenericutes.id.3919	0.0018038	19.8705
rs28537087	G	A	0.0820873	0.0188312	8.07e-06	phylum.Tenericutes.id.3919	0.00166669	18.9986
rs3768491	A	G	-0.0681052	0.0149061	4.23e-06	phylum.Tenericutes.id.3919	0.00189381	20.8715
rs4885016	T	C	-0.0819606	0.0181628	7.27e-06	phylum.Tenericutes.id.3919	0.00178493	20.3596
rs6043847	T	C	-0.114937	0.0248606	4.55e-06	phylum.Tenericutes.id.3919	0.00191677	21.3707
rs72901605	T	C	-0.0841852	0.0178119	3.26e-06	phylum.Tenericutes.id.3919	0.00211771	22.3341
rs74603314	T	C	0.221639	0.0462918	1.56e-06	phylum.Tenericutes.id.3919	0.00506947	22.9136
rs78169027	A	G	-0.108283	0.0237289	5.88e-06	phylum.Tenericutes.id.3919	0.00197144	20.8201
rs10108398	G	A	0.0769142	0.0153953	1.09e-06	class.Mollicutes.id.3920	0.00227797	24.9551
rs11890098	A	G	0.074438	0.0153389	9.57e-07	class.Mollicutes.id.3920	0.00206304	23.5466
rs12566890	T	G	-0.101147	0.0230978	3.65e-06	class.Mollicutes.id.3920	0.00168358	19.1729
rs17214486	C	A	0.06099	0.0135623	6.61e-06	class.Mollicutes.id.3920	0.00177285	20.2198
rs2464826	A	C	0.0944239	0.0211806	8.4e-06	class.Mollicutes.id.3920	0.0018038	19.8705
rs28537087	G	A	0.0820873	0.0188312	8.07e-06	class.Mollicutes.id.3920	0.00166669	18.9986
rs3768491	A	G	-0.0681052	0.0149061	4.23e-06	class.Mollicutes.id.3920	0.00189381	20.8715
rs4885016	T	C	-0.0819606	0.0181628	7.27e-06	class.Mollicutes.id.3920	0.00178493	20.3596
rs6043847	T	C	-0.114937	0.0248606	4.55e-06	class.Mollicutes.id.3920	0.00191677	21.3707
rs72901605	T	C	-0.0841852	0.0178119	3.26e-06	class.Mollicutes.id.3920	0.00211771	22.3341
rs74603314	T	C	0.221639	0.0462918	1.56e-06	class.Mollicutes.id.3920	0.00506947	22.9136
rs78169027	A	G	-0.108283	0.0237289	5.88e-06	class.Mollicutes.id.3920	0.00197144	20.8201
rs10119172	C	G	-0.0737324	0.014259	1.32e-07	family.Porphyromonadaceae.id.943	0.00148147	26.7357
rs10762312	G	A	-0.052368	0.0118814	8.7e-06	family.Porphyromonadaceae.id.943	0.00107641	19.4243
rs10858364	G	T	0.055316	0.012085	4.31e-06	family.Porphyromonadaceae.id.943	0.0011608	20.9489
rs17065783	A	G	-0.059133	0.0122235	1.79e-06	family.Porphyromonadaceae.id.943	0.00129645	23.4002
rs1980561	A	G	-0.0485289	0.0109284	8.95e-06	family.Porphyromonadaceae.id.943	0.00109262	19.717
rs3111851	C	G	0.0581896	0.0121147	2.19e-06	family.Porphyromonadaceae.id.943	0.00127837	23.0683
rs35233670	T	C	-0.0473576	0.010602	7.91e-06	family.Porphyromonadaceae.id.943	0.0011058	19.9507
rs35961441	A	C	0.0915257	0.0207306	8.37e-06	family.Porphyromonadaceae.id.943	0.00118903	19.4899
rs6953849	A	G	0.0718149	0.0150724	2.44e-06	family.Porphyromonadaceae.id.943	0.00125768	22.6994
rs7330827	T	C	-0.103842	0.0237355	8.05e-06	family.Porphyromonadaceae.id.943	0.00138968	19.1375
rs864093	A	C	-0.0527939	0.0117499	9.6e-06	family.Porphyromonadaceae.id.943	0.00111863	20.1859
rs10131724	A	C	-0.199832	0.0414577	2.39e-06	genus..Eubacteriumruminantiumgroup.id.11340	0.00456081	23.2247
rs10923018	G	A	0.0726438	0.0160924	6.8e-06	genus..Eubacteriumruminantiumgroup.id.11340	0.0026262	20.3724
rs112375806	T	A	0.143141	0.0293757	5.82e-06	genus..Eubacteriumruminantiumgroup.id.11340	0.00332233	23.7372
rs11637981	G	T	-0.073258	0.0160888	5.44e-06	genus..Eubacteriumruminantiumgroup.id.11340	0.00267913	20.7277
rs13025464	T	C	-0.0737077	0.0163786	6.97e-06	genus..Eubacteriumruminantiumgroup.id.11340	0.00261042	20.247
rs139749	C	T	-0.0845439	0.0171791	8.59e-07	genus..Eubacteriumruminantiumgroup.id.11340	0.00330046	24.2129
rs16891896	G	A	-0.174787	0.0390573	2.38e-06	genus..Eubacteriumruminantiumgroup.id.11340	0.00419586	20.0185
rs17519472	C	T	0.107804	0.0233984	4.7e-06	genus..Eubacteriumruminantiumgroup.id.11340	0.00274569	21.222
rs209813	G	A	-0.103488	0.0236391	9.23e-06	genus..Eubacteriumruminantiumgroup.id.11340	0.00263148	19.1602
rs2116427	A	G	0.0911461	0.0182353	4.67e-07	genus..Eubacteriumruminantiumgroup.id.11340	0.00321784	24.9768
rs2229917	A	G	0.153538	0.0323922	2.16e-06	genus..Eubacteriumruminantiumgroup.id.11340	0.00317672	22.4609
rs2418654	C	T	-0.0748879	0.0165852	6.17e-06	genus..Eubacteriumruminantiumgroup.id.11340	0.00277984	20.3829
rs2817174	C	T	-0.0734306	0.0163687	7.87e-06	genus..Eubacteriumruminantiumgroup.id.11340	0.00260339	20.1193
rs57340348	T	C	-0.0979429	0.0212166	4.93e-06	genus..Eubacteriumruminantiumgroup.id.11340	0.0029052	21.3047
rs606117	A	G	0.0833243	0.018056	4.82e-06	genus..Eubacteriumruminantiumgroup.id.11340	0.00292357	21.2903
rs6676699	G	T	-0.0888124	0.0196447	6.38e-06	genus..Eubacteriumruminantiumgroup.id.11340	0.00264462	20.4335
rs7000472	A	G	-0.0762282	0.016523	4.07e-06	genus..Eubacteriumruminantiumgroup.id.11340	0.00274268	21.2785
rs72836424	C	T	-0.139825	0.030069	2.62e-06	genus..Eubacteriumruminantiumgroup.id.11340	0.00294777	21.6178
rs73139629	A	C	-0.115098	0.0247909	5.36e-06	genus..Eubacteriumruminantiumgroup.id.11340	0.00293843	21.5491
rs10131942	C	G	0.0701212	0.0158326	8.61e-06	family.Prevotellaceae.id.960	0.00131729	19.6126
rs12057990	C	T	0.0589878	0.0132268	8.97e-06	family.Prevotellaceae.id.960	0.00133601	19.8863
rs12118202	T	C	-0.0751986	0.0147265	5.54e-07	family.Prevotellaceae.id.960	0.00175056	26.0712
rs13069367	A	C	-0.0539768	0.0119687	7.39e-06	family.Prevotellaceae.id.960	0.0013668	20.3357
rs148376875	T	G	0.084515	0.0179163	2.08e-06	family.Prevotellaceae.id.960	0.00155486	22.2489
rs2206482	T	G	-0.0569105	0.0117486	1.3e-06	family.Prevotellaceae.id.960	0.00158207	23.4612
rs2278540	G	A	0.0554249	0.0123265	8.44e-06	family.Prevotellaceae.id.960	0.00135989	20.215
rs34071565	T	A	-0.1567	0.0347882	5.6e-06	family.Prevotellaceae.id.960	0.0024876	20.2846
rs34660375	A	G	-0.0805894	0.0178291	7.4e-06	family.Prevotellaceae.id.960	0.00142782	20.4284
rs3758087	T	C	0.0564199	0.0124655	8.61e-06	family.Prevotellaceae.id.960	0.00137565	20.4827
rs3860225	A	G	0.083936	0.0167936	5.5e-07	family.Prevotellaceae.id.960	0.00167703	24.9776
rs4493272	T	C	-0.0604992	0.0118027	3.02e-07	family.Prevotellaceae.id.960	0.00176419	26.271
rs4685827	T	C	-0.0679529	0.0145407	2.77e-06	family.Prevotellaceae.id.960	0.00146684	21.8366
rs7252711	A	G	-0.0740876	0.0161926	5.57e-06	family.Prevotellaceae.id.960	0.0014377	20.9314
rs7975087	C	A	-0.0601448	0.0135454	7.59e-06	family.Prevotellaceae.id.960	0.00132403	19.713
rs912860	G	A	-0.229046	0.0483124	9.3e-07	family.Prevotellaceae.id.960	0.00641915	22.4636
rs9586501	G	A	0.0592681	0.0127329	2.59e-06	family.Prevotellaceae.id.960	0.00145513	21.6634
rs9958960	G	A	-0.0914807	0.0173611	1.06e-07	family.Prevotellaceae.id.960	0.00197074	27.7614
rs10140184	A	C	0.0576795	0.012599	4.96e-06	genus..Eubacteriumxylanophilumgroup.id.14375	0.00161834	20.9558
rs10917203	A	C	0.0612633	0.0130917	3.15e-06	genus..Eubacteriumxylanophilumgroup.id.14375	0.00169074	21.8949
rs112176119	C	T	-0.113455	0.0245762	3.33e-06	genus..Eubacteriumxylanophilumgroup.id.14375	0.00174397	21.3084
rs12980122	C	G	-0.108274	0.0238257	5.02e-06	genus..Eubacteriumxylanophilumgroup.id.14375	0.00171245	20.6481
rs13239072	G	A	0.0687427	0.0142728	1.82e-06	genus..Eubacteriumxylanophilumgroup.id.14375	0.00174019	23.1936
rs17830032	G	A	-0.160597	0.0310515	2.39e-07	genus..Eubacteriumxylanophilumgroup.id.14375	0.00279988	26.7437
rs1999224	G	T	-0.0949051	0.0203503	3.75e-06	genus..Eubacteriumxylanophilumgroup.id.14375	0.00163149	21.7457
rs2012708	A	G	0.0573202	0.0126905	6.53e-06	genus..Eubacteriumxylanophilumgroup.id.14375	0.0015309	20.3983
rs2213117	T	G	0.0877797	0.0189012	4.21e-06	genus..Eubacteriumxylanophilumgroup.id.14375	0.00167199	21.5646
rs4654122	C	G	0.0553508	0.0123588	7.2e-06	genus..Eubacteriumxylanophilumgroup.id.14375	0.00150486	20.0554
rs75586835	A	G	-0.114498	0.0263455	9.39e-06	genus..Eubacteriumxylanophilumgroup.id.14375	0.00150274	18.8848
rs79582700	C	G	-0.0951677	0.0199969	2.41e-06	genus..Eubacteriumxylanophilumgroup.id.14375	0.00170569	22.6458
rs10147907	T	G	0.172263	0.039601	8.27e-06	genus..Eubacteriumfissicatenagroup.id.14373	0.0049124	18.9123
rs11818408	G	A	0.10585	0.0237114	8.2e-06	genus..Eubacteriumfissicatenagroup.id.14373	0.00552041	19.9172
rs11876297	T	C	0.131469	0.0281712	2.67e-06	genus..Eubacteriumfissicatenagroup.id.14373	0.00637228	21.7662
rs151257695	A	G	0.20951	0.0454847	3.1e-06	genus..Eubacteriumfissicatenagroup.id.14373	0.0058801	21.2049
rs1768152	T	C	0.139489	0.0316186	8.7e-06	genus..Eubacteriumfissicatenagroup.id.14373	0.005392	19.4514
rs2733072	G	A	0.109644	0.0228306	1.49e-06	genus..Eubacteriumfissicatenagroup.id.14373	0.00598126	23.0521
rs3771393	C	T	0.130842	0.0266671	7.38e-07	genus..Eubacteriumfissicatenagroup.id.14373	0.00630853	24.0611
rs6934739	A	G	0.111463	0.0252788	9.75e-06	genus..Eubacteriumfissicatenagroup.id.14373	0.00504941	19.4323
rs7104872	G	A	0.138612	0.0291906	2.73e-06	genus..Eubacteriumfissicatenagroup.id.14373	0.00585437	22.5366
rs10148250	G	A	0.0861928	0.0193381	8.67e-06	class.Melainabacteria.id.1589	0.00362995	19.859
rs10738747	G	A	0.0814624	0.0184409	9.96e-06	class.Melainabacteria.id.1589	0.00330551	19.5075
rs11150282	T	C	0.0989488	0.0196972	6.03e-07	class.Melainabacteria.id.1589	0.0042785	25.227
rs113884518	T	C	-0.205352	0.0454982	8.06e-06	class.Melainabacteria.id.1589	0.00456503	20.3617
rs1221147	T	A	0.123968	0.0278958	7.11e-06	class.Melainabacteria.id.1589	0.00341217	19.742
rs16851659	G	C	-0.0896103	0.0186432	1.27e-06	class.Melainabacteria.id.1589	0.0039111	23.0954
rs28678345	T	C	0.214848	0.0470878	6.69e-06	class.Melainabacteria.id.1589	0.00479265	20.8088
rs367480	G	A	-0.083758	0.0185796	8.2e-06	class.Melainabacteria.id.1589	0.00344025	20.3157
rs4129395	G	A	0.0896187	0.0185106	1.48e-06	class.Melainabacteria.id.1589	0.00396586	23.432
rs73074665	A	T	0.166216	0.0355728	2.87e-06	class.Melainabacteria.id.1589	0.00377741	21.8252
rs789069	A	C	-0.103539	0.0234287	6.85e-06	class.Melainabacteria.id.1589	0.00331109	19.5239
rs79790072	T	C	0.226722	0.0487841	3.29e-06	class.Melainabacteria.id.1589	0.00523152	21.5883
rs9864379	T	C	-0.159735	0.0292553	5.36e-08	class.Melainabacteria.id.1589	0.00513394	29.8015
rs10150232	A	G	0.0567088	0.0124877	6.68e-06	genus.Anaerotruncus.id.2054	0.0012779	20.6197
rs11018566	A	G	-0.156465	0.0366032	6.14e-06	genus.Anaerotruncus.id.2054	0.00290211	18.2666
rs115414803	A	C	-0.144356	0.0317524	6.83e-06	genus.Anaerotruncus.id.2054	0.00222397	20.6644
rs12056802	C	G	0.0774194	0.0177178	6.13e-06	genus.Anaerotruncus.id.2054	0.00119116	19.0909
rs1272208	G	T	-0.0611743	0.0129831	4.28e-06	genus.Anaerotruncus.id.2054	0.00137563	22.1988
rs1431492	C	T	-0.0654996	0.0146188	7.36e-06	genus.Anaerotruncus.id.2054	0.00121079	20.0725
rs17734739	T	C	0.0660052	0.014908	7.43e-06	genus.Anaerotruncus.id.2054	0.00122927	19.6002
rs2704155	T	A	-0.106235	0.0234815	5.42e-06	genus.Anaerotruncus.id.2054	0.00164544	20.465
rs34449434	A	C	-0.0497004	0.0113402	9.85e-06	genus.Anaerotruncus.id.2054	0.00119035	19.2054
rs4669806	G	T	0.0576389	0.0122994	2.42e-06	genus.Anaerotruncus.id.2054	0.00132395	21.9589
rs6494922	A	G	0.0903106	0.0202257	6.62e-06	genus.Anaerotruncus.id.2054	0.00123937	19.9351
rs6563550	T	C	0.0877135	0.0176745	2.35e-07	genus.Anaerotruncus.id.2054	0.00148449	24.6256
rs7155595	C	A	0.0539336	0.0118903	7.55e-06	genus.Anaerotruncus.id.2054	0.00124142	20.5722
rs7675045	A	T	-0.0497815	0.0110573	6.92e-06	genus.Anaerotruncus.id.2054	0.00122204	20.2667
rs8005030	C	T	0.0554447	0.0117854	2.28e-06	genus.Anaerotruncus.id.2054	0.00133568	22.1297
rs9347879	T	C	0.050618	0.011049	4.22e-06	genus.Anaerotruncus.id.2054	0.00126531	20.9851
rs10202904	T	G	-0.121754	0.0235357	3.01e-07	order.Methanobacteriales.id.120	0.00719054	26.747
rs10424197	G	A	-0.111274	0.0247517	9.28e-06	order.Methanobacteriales.id.120	0.00543557	20.1997
rs11018665	A	T	0.111465	0.0250516	6.52e-06	order.Methanobacteriales.id.120	0.00532506	19.7868
rs12825290	C	G	-0.216781	0.0493496	6.08e-06	order.Methanobacteriales.id.120	0.00610007	19.2841
rs4257531	G	A	0.164498	0.0364959	7.44e-06	order.Methanobacteriales.id.120	0.00638397	20.303
rs56131665	G	A	0.178661	0.039298	6.18e-06	order.Methanobacteriales.id.120	0.00575311	20.6574
rs6508769	T	C	0.153519	0.0344519	8.23e-06	order.Methanobacteriales.id.120	0.00594705	19.8444
rs6776814	T	C	-0.199566	0.0411825	1.63e-06	order.Methanobacteriales.id.120	0.00688948	23.4688
rs73068003	G	T	-0.15814	0.0351803	8.45e-06	order.Methanobacteriales.id.120	0.0054432	20.1953
rs73457410	A	G	0.21534	0.0436695	1.41e-06	order.Methanobacteriales.id.120	0.0069034	24.3021
rs75208022	C	T	-0.227245	0.048763	5.92e-06	order.Methanobacteriales.id.120	0.00673465	21.7038
rs894996	C	A	0.216999	0.0449076	1.88e-06	order.Methanobacteriales.id.120	0.00647634	23.3364
rs10202904	T	G	-0.121754	0.0235357	3.01e-07	class.Methanobacteria.id.119	0.00719054	26.747
rs10424197	G	A	-0.111274	0.0247517	9.28e-06	class.Methanobacteria.id.119	0.00543557	20.1997
rs11018665	A	T	0.111465	0.0250516	6.52e-06	class.Methanobacteria.id.119	0.00532506	19.7868
rs12825290	C	G	-0.216781	0.0493496	6.08e-06	class.Methanobacteria.id.119	0.00610007	19.2841
rs4257531	G	A	0.164498	0.0364959	7.44e-06	class.Methanobacteria.id.119	0.00638397	20.303
rs56131665	G	A	0.178661	0.039298	6.18e-06	class.Methanobacteria.id.119	0.00575311	20.6574
rs6508769	T	C	0.153519	0.0344519	8.23e-06	class.Methanobacteria.id.119	0.00594705	19.8444
rs6776814	T	C	-0.199566	0.0411825	1.63e-06	class.Methanobacteria.id.119	0.00688948	23.4688
rs73068003	G	T	-0.15814	0.0351803	8.45e-06	class.Methanobacteria.id.119	0.0054432	20.1953
rs73457410	A	G	0.21534	0.0436695	1.41e-06	class.Methanobacteria.id.119	0.0069034	24.3021
rs75208022	C	T	-0.227245	0.048763	5.92e-06	class.Methanobacteria.id.119	0.00673465	21.7038
rs894996	C	A	0.216999	0.0449076	1.88e-06	class.Methanobacteria.id.119	0.00647634	23.3364
rs10202904	T	G	-0.112811	0.0239106	3.09e-06	genus.Methanobrevibacter.id.123	0.00617426	22.2474
rs11018665	A	T	0.113013	0.0254343	7.03e-06	genus.Methanobrevibacter.id.123	0.00547551	19.7323
rs6776814	T	C	-0.188956	0.0419905	8.05e-06	genus.Methanobrevibacter.id.123	0.00613025	20.2374
rs894996	C	A	0.214213	0.0456045	3.82e-06	genus.Methanobrevibacter.id.123	0.00630195	22.0509
rs10202904	T	G	-0.115986	0.0230271	6.19e-07	phylum.Euryarchaeota.id.55	0.0065281	25.3575
rs11022995	G	A	-0.10373	0.0228889	7.73e-06	phylum.Euryarchaeota.id.55	0.00528711	20.5273
rs34928225	T	C	0.19977	0.0425421	4.33e-06	phylum.Euryarchaeota.id.55	0.0062911	22.038
rs45498998	G	A	-0.131882	0.029229	5.32e-06	phylum.Euryarchaeota.id.55	0.00526011	20.3479
rs56131665	G	A	0.176759	0.0385787	5.3e-06	phylum.Euryarchaeota.id.55	0.00558764	20.9815
rs6064552	T	C	-0.123612	0.0275749	9.34e-06	phylum.Euryarchaeota.id.55	0.00529503	20.0845
rs6508769	T	C	0.150529	0.0337091	8.12e-06	phylum.Euryarchaeota.id.55	0.00569261	19.9294
rs7015093	G	A	-0.118111	0.0264389	7.2e-06	phylum.Euryarchaeota.id.55	0.00515023	19.9466
rs73031978	C	G	-0.197523	0.0414497	2.74e-06	phylum.Euryarchaeota.id.55	0.00644453	22.6957
rs7635189	G	A	0.119983	0.0259356	4.64e-06	phylum.Euryarchaeota.id.55	0.0061071	21.3895
rs77658038	A	C	-0.160157	0.0340856	4.75e-06	phylum.Euryarchaeota.id.55	0.00576121	22.0658
rs894996	C	A	0.203577	0.0440033	5.12e-06	phylum.Euryarchaeota.id.55	0.00568124	21.3921
rs10202904	T	G	-0.121754	0.0235357	3.01e-07	family.Methanobacteriaceae.id.121	0.00719054	26.747
rs10424197	G	A	-0.111274	0.0247517	9.28e-06	family.Methanobacteriaceae.id.121	0.00543557	20.1997
rs11018665	A	T	0.111465	0.0250516	6.52e-06	family.Methanobacteriaceae.id.121	0.00532506	19.7868
rs12825290	C	G	-0.216781	0.0493496	6.08e-06	family.Methanobacteriaceae.id.121	0.00610007	19.2841
rs4257531	G	A	0.164498	0.0364959	7.44e-06	family.Methanobacteriaceae.id.121	0.00638397	20.303
rs56131665	G	A	0.178661	0.039298	6.18e-06	family.Methanobacteriaceae.id.121	0.00575311	20.6574
rs6508769	T	C	0.153519	0.0344519	8.23e-06	family.Methanobacteriaceae.id.121	0.00594705	19.8444
rs6776814	T	C	-0.199566	0.0411825	1.63e-06	family.Methanobacteriaceae.id.121	0.00688948	23.4688
rs73068003	G	T	-0.15814	0.0351803	8.45e-06	family.Methanobacteriaceae.id.121	0.0054432	20.1953
rs73457410	A	G	0.21534	0.0436695	1.41e-06	family.Methanobacteriaceae.id.121	0.0069034	24.3021
rs75208022	C	T	-0.227245	0.048763	5.92e-06	family.Methanobacteriaceae.id.121	0.00673465	21.7038
rs894996	C	A	0.216999	0.0449076	1.88e-06	family.Methanobacteriaceae.id.121	0.00647634	23.3364
rs1020520	T	G	-0.0590705	0.0132929	8.89e-06	genus..Eubacteriumcoprostanoligenesgroup.id.11375	0.00113549	19.7448
rs10444197	A	G	-0.0505823	0.0113455	5.98e-06	genus..Eubacteriumcoprostanoligenesgroup.id.11375	0.00114236	19.8745
rs11052069	T	C	0.0477832	0.0107833	9.38e-06	genus..Eubacteriumcoprostanoligenesgroup.id.11375	0.00112851	19.6333
rs11720857	C	T	0.0630776	0.0144485	9.26e-06	genus..Eubacteriumcoprostanoligenesgroup.id.11375	0.00112251	19.057
rs12906958	C	T	-0.0533159	0.0115935	4.35e-06	genus..Eubacteriumcoprostanoligenesgroup.id.11375	0.00121537	21.1464
rs17159861	C	T	0.0962228	0.0168388	1.04e-08	genus..Eubacteriumcoprostanoligenesgroup.id.11375	0.00187528	32.6499
rs2644213	G	A	0.0538845	0.0121245	9.86e-06	genus..Eubacteriumcoprostanoligenesgroup.id.11375	0.00113517	19.7494
rs4076415	T	G	0.0515152	0.0110294	1.99e-06	genus..Eubacteriumcoprostanoligenesgroup.id.11375	0.00128464	21.8129
rs62024432	C	T	-0.0769698	0.0172101	7.5e-06	genus..Eubacteriumcoprostanoligenesgroup.id.11375	0.00115678	19.9996
rs6762473	C	A	0.0521584	0.0112353	4.26e-06	genus..Eubacteriumcoprostanoligenesgroup.id.11375	0.00123871	21.5493
rs76898927	G	A	0.123055	0.0266375	4.79e-06	genus..Eubacteriumcoprostanoligenesgroup.id.11375	0.00174663	21.3374
rs79895140	T	C	-0.0641017	0.0141153	8.62e-06	genus..Eubacteriumcoprostanoligenesgroup.id.11375	0.00127623	20.6208
rs9648214	T	C	-0.0828719	0.016431	2.52e-07	genus..Eubacteriumcoprostanoligenesgroup.id.11375	0.0014616	25.4354
rs10209007	G	C	0.0794173	0.0182427	9.89e-06	class.Clostridia.id.1859	0.00106286	18.9497
rs10774377	A	G	0.052659	0.0113858	3.24e-06	class.Clostridia.id.1859	0.00116559	21.3879
rs112334273	G	A	0.0641008	0.0127404	3.81e-07	class.Clostridia.id.1859	0.00138766	25.3114
rs13105690	T	C	-0.0529097	0.011818	8.78e-06	class.Clostridia.id.1859	0.00109172	20.0418
rs13179700	T	C	0.0511937	0.0109569	3.37e-06	class.Clostridia.id.1859	0.00118903	21.8279
rs13421739	C	G	0.0888472	0.0179655	9.54e-06	class.Clostridia.id.1859	0.00133178	24.4547
rs1842454	G	A	-0.0547202	0.0127338	8.72e-06	class.Clostridia.id.1859	0.00100587	18.4642
rs2273429	A	G	-0.0724037	0.0153105	4.52e-06	class.Clostridia.id.1859	0.00121811	22.3612
rs6797343	G	T	0.0592279	0.0134556	9.36e-06	class.Clostridia.id.1859	0.00105533	19.373
rs6814436	T	C	0.0739995	0.0150815	9.65e-07	class.Clostridia.id.1859	0.00131127	24.0724
rs6815608	T	C	0.103803	0.0210883	4.02e-07	class.Clostridia.id.1859	0.00144607	24.2263
rs6934062	G	C	0.0524406	0.0116115	6.53e-06	class.Clostridia.id.1859	0.00114078	20.3942
rs7269302	A	T	-0.0963981	0.0212007	9.04e-06	class.Clostridia.id.1859	0.00118645	20.6722
rs72738886	T	C	0.086617	0.0190393	8.24e-06	class.Clostridia.id.1859	0.00122072	20.6945
rs72915163	T	C	-0.0581025	0.0120557	1.34e-06	class.Clostridia.id.1859	0.00126648	23.2249
rs76860606	C	G	0.0947036	0.0225117	7.53e-06	class.Clostridia.id.1859	0.00100574	17.6957
rs10209007	G	C	0.0795424	0.0182427	9.6e-06	order.Clostridiales.id.1863	0.00106621	19.0095
rs10774377	A	G	0.0523003	0.0113859	3.81e-06	order.Clostridiales.id.1863	0.00114977	21.0972
rs112334273	G	A	0.0639383	0.0127404	4.07e-07	order.Clostridiales.id.1863	0.00138063	25.1829
rs13105690	T	C	-0.0527441	0.011818	9.37e-06	order.Clostridiales.id.1863	0.00108489	19.9164
rs13179700	T	C	0.0510953	0.0109569	3.52e-06	order.Clostridiales.id.1863	0.00118446	21.744
rs1842454	G	A	-0.0543676	0.012734	9.92e-06	order.Clostridiales.id.1863	0.000992932	18.2265
rs2273429	A	G	-0.0726191	0.0153105	4.17e-06	order.Clostridiales.id.1863	0.00122535	22.4944
rs290772	G	A	0.084254	0.0196297	1e-05	order.Clostridiales.id.1863	0.00107437	18.4205
rs6442336	C	T	-0.0547729	0.0124169	9.63e-06	order.Clostridiales.id.1863	0.00106025	19.456
rs6814436	T	C	0.0741858	0.0150814	9.06e-07	order.Clostridiales.id.1863	0.0013179	24.1942
rs6815608	T	C	0.104089	0.0210883	3.72e-07	order.Clostridiales.id.1863	0.00145403	24.3598
rs6934062	G	C	0.0522397	0.0116116	7.09e-06	order.Clostridiales.id.1863	0.00113206	20.2382
rs7269302	A	T	-0.0965346	0.0212006	8.84e-06	order.Clostridiales.id.1863	0.00118981	20.7309
rs72738886	T	C	0.0865333	0.0190392	8.42e-06	order.Clostridiales.id.1863	0.00121837	20.6546
rs72915163	T	C	-0.0580246	0.0120558	1.39e-06	order.Clostridiales.id.1863	0.00126308	23.1626
rs76860606	C	G	0.094122	0.0225117	8.58e-06	order.Clostridiales.id.1863	0.000993434	17.479
rs10217435	C	T	-0.0883756	0.0197506	6.51e-06	family.Rikenellaceae.id.967	0.00113124	20.0195
rs10832801	A	C	-0.0534763	0.0122666	7.5e-06	family.Rikenellaceae.id.967	0.0011038	19.003
rs1939881	G	A	-0.105589	0.0206213	5.64e-07	family.Rikenellaceae.id.967	0.00150162	26.2157
rs2447496	G	A	-0.0549203	0.0121904	6.09e-06	family.Rikenellaceae.id.967	0.00117872	20.2944
rs2833282	G	A	0.0711137	0.0156966	4.31e-06	family.Rikenellaceae.id.967	0.0011596	20.5232
rs35909684	A	C	-0.0850181	0.0191539	7.1e-06	family.Rikenellaceae.id.967	0.0011204	19.6997
rs36021379	A	G	-0.0656005	0.0144903	7.2e-06	family.Rikenellaceae.id.967	0.00119026	20.4932
rs4264350	T	C	-0.0526393	0.0108555	1.35e-06	family.Rikenellaceae.id.967	0.0013291	23.5111
rs4783173	C	G	0.0481514	0.0110006	7.06e-06	family.Rikenellaceae.id.967	0.00112011	19.1574
rs59663348	G	A	0.0570915	0.0125048	6.12e-06	family.Rikenellaceae.id.967	0.00117774	20.8422
rs62532512	C	A	-0.0504257	0.0107399	2.76e-06	family.Rikenellaceae.id.967	0.00124587	22.042
rs6744030	C	T	0.0696747	0.0157103	9.32e-06	family.Rikenellaceae.id.967	0.00111859	19.6667
rs6837275	A	G	0.0570355	0.011887	1.45e-06	family.Rikenellaceae.id.967	0.00133679	23.0195
rs74474130	T	G	0.137747	0.0295688	3.61e-06	family.Rikenellaceae.id.967	0.00195925	21.6981
rs77885767	C	T	-0.156209	0.0336482	2.85e-06	family.Rikenellaceae.id.967	0.00253568	21.5471
rs9389714	C	T	-0.0636841	0.0143416	8.79e-06	family.Rikenellaceae.id.967	0.00111405	19.7161
rs9578457	G	A	-0.141478	0.0315848	3.99e-06	family.Rikenellaceae.id.967	0.00212996	20.0601
rs9603208	G	T	0.0821173	0.0159596	1.92e-07	family.Rikenellaceae.id.967	0.00149519	26.4715
rs10233278	T	C	-0.116319	0.0248527	3.51e-06	order.Bacillales.id.1674	0.00671757	21.8918
rs10410917	T	C	0.11471	0.0250025	5.57e-06	order.Bacillales.id.1674	0.00645675	21.0363
rs11034576	A	G	0.205765	0.0453311	8.86e-06	order.Bacillales.id.1674	0.0066537	20.5905
rs11207728	G	A	-0.14455	0.0316912	5.73e-06	order.Bacillales.id.1674	0.00638219	20.7918
rs11844714	A	G	-0.143245	0.0320272	5.06e-06	order.Bacillales.id.1674	0.00613816	19.992
rs12522021	T	A	0.174339	0.0400515	7.6e-06	order.Bacillales.id.1674	0.00582291	18.9357
rs1287018	G	A	0.141125	0.0319309	9.87e-06	order.Bacillales.id.1674	0.0060541	19.5216
rs4617108	A	G	0.248861	0.0525929	1.98e-06	order.Bacillales.id.1674	0.00736427	22.3754
rs62640857	A	G	0.148238	0.0326455	4.49e-06	order.Bacillales.id.1674	0.00633339	20.6064
rs74420793	A	G	-0.164413	0.0353763	3.07e-06	order.Bacillales.id.1674	0.00697078	21.5856
rs74887130	C	G	-0.192166	0.0358817	1.16e-07	order.Bacillales.id.1674	0.00883418	28.6639
rs10248854	C	A	-0.0527827	0.0113463	4.21e-06	genus..Eubacteriumrectalegroup.id.14374	0.00124589	21.6382
rs10797540	A	G	0.0503179	0.0108389	3.53e-06	genus..Eubacteriumrectalegroup.id.14374	0.0012406	21.5487
rs10892089	C	G	-0.0635522	0.0140072	6.22e-06	genus..Eubacteriumrectalegroup.id.14374	0.001185	20.5829
rs117151453	G	C	-0.113141	0.0243541	1.84e-06	genus..Eubacteriumrectalegroup.id.14374	0.00154936	21.5789
rs143694765	T	C	0.0870025	0.019779	9.75e-06	genus..Eubacteriumrectalegroup.id.14374	0.00127772	19.3464
rs16960159	C	G	-0.156596	0.0336234	4.1e-06	genus..Eubacteriumrectalegroup.id.14374	0.00259595	21.6857
rs2884897	A	G	-0.129364	0.0289021	6.44e-06	genus..Eubacteriumrectalegroup.id.14374	0.00184934	20.0303
rs314726	T	C	0.0528824	0.0109486	1.38e-06	genus..Eubacteriumrectalegroup.id.14374	0.00137318	23.3266
rs35398954	A	G	-0.0901402	0.0174602	5.4e-07	genus..Eubacteriumrectalegroup.id.14374	0.00160098	26.6494
rs3980709	A	T	-0.0622701	0.0140572	6.86e-06	genus..Eubacteriumrectalegroup.id.14374	0.00113038	19.6207
rs59427698	A	G	-0.0576035	0.0130853	5.37e-06	genus..Eubacteriumrectalegroup.id.14374	0.00116513	19.3765
rs62547233	A	G	0.0536319	0.0120201	9.9e-06	genus..Eubacteriumrectalegroup.id.14374	0.00114633	19.9059
rs10263623	C	T	0.193496	0.0439023	8.91e-06	genus..Eubacteriumnodatumgroup.id.11297	0.0062674	19.4127
rs10458299	T	C	-0.187753	0.041969	8.37e-06	genus..Eubacteriumnodatumgroup.id.11297	0.00608115	20.0009
rs11006576	A	G	-0.110167	0.024593	7.99e-06	genus..Eubacteriumnodatumgroup.id.11297	0.00605327	20.0548
rs113893692	C	T	-0.185107	0.0403573	5.76e-06	genus..Eubacteriumnodatumgroup.id.11297	0.00654155	21.0247
rs34297067	A	G	-0.186907	0.0341475	6.6e-08	genus..Eubacteriumnodatumgroup.id.11297	0.00907593	29.941
rs61841040	G	T	0.160621	0.0341609	3.56e-06	genus..Eubacteriumnodatumgroup.id.11297	0.00666479	22.0944
rs6818880	A	G	-0.110081	0.0245964	7.83e-06	genus..Eubacteriumnodatumgroup.id.11297	0.00604942	20.0176
rs77910827	C	T	0.201788	0.0413568	9.05e-07	genus..Eubacteriumnodatumgroup.id.11297	0.00722551	23.7921
rs7827125	C	T	0.1223	0.0271331	7.17e-06	genus..Eubacteriumnodatumgroup.id.11297	0.00612996	20.3043
rs7880204	T	C	-0.125454	0.0275303	6.84e-06	genus..Eubacteriumnodatumgroup.id.11297	0.00626459	20.753
rs9425984	T	C	-0.130234	0.0292347	7.21e-06	genus..Eubacteriumnodatumgroup.id.11297	0.00598852	19.833
rs1035406	G	A	-0.11354	0.0250863	5.84e-06	family.Rhodospirillaceae.id.2717	0.00240896	20.4797
rs11591293	G	T	0.0743184	0.0158724	2.67e-06	family.Rhodospirillaceae.id.2717	0.00257258	21.9182
rs12977163	G	C	0.0730951	0.0163491	7.63e-06	family.Rhodospirillaceae.id.2717	0.0024788	19.984
rs13336560	C	T	-0.0701719	0.0158061	9.17e-06	family.Rhodospirillaceae.id.2717	0.00245457	19.7045
rs1549633	A	C	0.0999312	0.0218634	4.7e-06	family.Rhodospirillaceae.id.2717	0.00260138	20.8862
rs1923415	A	G	-0.0999238	0.0227326	9.64e-06	family.Rhodospirillaceae.id.2717	0.00226769	19.3169
rs3754624	C	T	0.0971389	0.0200064	1.71e-06	family.Rhodospirillaceae.id.2717	0.00276714	23.5693
rs4278423	T	C	0.107529	0.0235725	3.12e-06	family.Rhodospirillaceae.id.2717	0.0024418	20.8037
rs4822789	G	C	0.0734321	0.0160521	7.01e-06	family.Rhodospirillaceae.id.2717	0.00245826	20.9221
rs55876211	C	T	-0.0911851	0.0196395	2.87e-06	family.Rhodospirillaceae.id.2717	0.00253147	21.5518
rs61933850	G	A	0.164808	0.0360647	7.23e-06	family.Rhodospirillaceae.id.2717	0.00304823	20.877
rs6679026	T	C	0.111984	0.0251088	9.95e-06	family.Rhodospirillaceae.id.2717	0.00233549	19.8864
rs7001029	C	T	0.117366	0.0261324	5.35e-06	family.Rhodospirillaceae.id.2717	0.00250129	20.1658
rs72714493	A	G	0.0816858	0.0180791	7.35e-06	family.Rhodospirillaceae.id.2717	0.00239679	20.4097
rs74354280	C	T	-0.0911896	0.0204907	6.67e-06	family.Rhodospirillaceae.id.2717	0.00232432	19.8004
rs76784716	A	G	0.136049	0.0285767	1.49e-06	family.Rhodospirillaceae.id.2717	0.00266008	22.6603
rs9813022	A	G	-0.0842444	0.0163583	2.53e-07	family.Rhodospirillaceae.id.2717	0.00311125	26.5156
rs1035406	G	A	-0.114725	0.0247994	4.07e-06	order.Rhodospirillales.id.2667	0.00248664	21.396
rs11591293	G	T	0.0722755	0.0158186	4.69e-06	order.Rhodospirillales.id.2667	0.002421	20.8711
rs11630875	T	C	0.0945198	0.0202139	3.7e-06	order.Rhodospirillales.id.2667	0.00253745	21.8598
rs13336560	C	T	-0.0695313	0.0157065	9.75e-06	order.Rhodospirillales.id.2667	0.00241005	19.5927
rs1549633	A	C	0.0996735	0.0216667	3.88e-06	order.Rhodospirillales.id.2667	0.00260205	21.1577
rs3730086	A	G	0.0800354	0.0178737	7.98e-06	order.Rhodospirillales.id.2667	0.00232554	20.0462
rs3754624	C	T	0.094128	0.0198389	2.68e-06	order.Rhodospirillales.id.2667	0.00261137	22.5061
rs4278423	T	C	0.105215	0.0233778	3.98e-06	order.Rhodospirillales.id.2667	0.00234897	20.2511
rs4822789	G	C	0.0727755	0.0159522	7.33e-06	order.Rhodospirillales.id.2667	0.00241594	20.808
rs55876211	C	T	-0.0865002	0.0195197	7.87e-06	order.Rhodospirillales.id.2667	0.0022793	19.6331
rs61933850	G	A	0.164663	0.0360285	7e-06	order.Rhodospirillales.id.2667	0.00304184	20.8819
rs7001029	C	T	0.120726	0.0260989	2.83e-06	order.Rhodospirillales.id.2667	0.00264671	21.3917
rs76784716	A	G	0.136039	0.0284399	1.31e-06	order.Rhodospirillales.id.2667	0.0026535	22.8755
rs77304857	C	A	-0.0997433	0.0222166	6.02e-06	order.Rhodospirillales.id.2667	0.00233775	20.1518
rs9813022	A	G	-0.0830795	0.0162642	3.07e-07	order.Rhodospirillales.id.2667	0.0030249	26.087
rs1035691	A	G	-0.055176	0.0121602	9.65e-06	class.Deltaproteobacteria.id.3087	0.00135551	20.5856
rs112381107	C	T	0.206594	0.0456908	4.63e-06	class.Deltaproteobacteria.id.3087	0.00456613	20.4354
rs11599763	T	C	-0.0544219	0.0117397	3.94e-06	class.Deltaproteobacteria.id.3087	0.00141479	21.4872
rs16851319	G	C	-0.0705516	0.0150849	5.68e-06	class.Deltaproteobacteria.id.3087	0.00144136	21.871
rs17084793	G	A	-0.0710762	0.015953	5.69e-06	class.Deltaproteobacteria.id.3087	0.00130732	19.8475
rs17791387	A	G	-0.0735881	0.0154246	1.6e-06	class.Deltaproteobacteria.id.3087	0.00150796	22.7577
rs2692012	A	G	0.110335	0.0253336	3.14e-06	class.Deltaproteobacteria.id.3087	0.00144544	18.9656
rs2838334	G	A	0.0561722	0.0124124	5.45e-06	class.Deltaproteobacteria.id.3087	0.00134839	20.4774
rs3935584	C	T	-0.0523485	0.011566	7.5e-06	class.Deltaproteobacteria.id.3087	0.0013489	20.4824
rs4506934	C	T	-0.0936514	0.02012	3.59e-06	class.Deltaproteobacteria.id.3087	0.00143646	21.6627
rs55744759	A	G	-0.0779693	0.0170738	7.31e-06	class.Deltaproteobacteria.id.3087	0.00137297	20.851
rs6058181	C	T	0.0825716	0.0165958	3.4e-07	class.Deltaproteobacteria.id.3087	0.00163672	24.7518
rs62020470	A	G	-0.0585411	0.0129358	4.85e-06	class.Deltaproteobacteria.id.3087	0.0013484	20.4774
rs9928243	C	A	-0.0538457	0.0117718	5.02e-06	class.Deltaproteobacteria.id.3087	0.00137759	20.9199
rs10402491	C	T	0.0661701	0.014851	7.58e-06	family.Lachnospiraceae.id.1987	0.00108165	19.8503
rs11139361	T	C	0.0494463	0.0110503	4.26e-06	family.Lachnospiraceae.id.1987	0.00109096	20.0202
rs112040820	A	G	0.0549584	0.0117086	2.42e-06	family.Lachnospiraceae.id.1987	0.00125655	22.0298
rs11755180	C	G	-0.049227	0.0104894	2.69e-06	family.Lachnospiraceae.id.1987	0.00119991	22.0221
rs11841382	G	T	-0.0718128	0.017462	9.58e-06	family.Lachnospiraceae.id.1987	0.000921335	16.911
rs11979110	T	C	-0.0500924	0.0105069	1.82e-06	family.Lachnospiraceae.id.1987	0.00123789	22.7274
rs1205443	A	G	0.0501415	0.0112157	7.29e-06	family.Lachnospiraceae.id.1987	0.00112291	19.9844
rs12760724	A	C	-0.0484566	0.0107934	7.27e-06	family.Lachnospiraceae.id.1987	0.00109777	20.1531
rs13005175	A	G	0.0993483	0.0218395	8.37e-06	family.Lachnospiraceae.id.1987	0.00122348	20.6911
rs2159863	A	G	-0.0585831	0.0128742	3.7e-06	family.Lachnospiraceae.id.1987	0.00112775	20.7041
rs2910921	T	C	0.160302	0.035832	8.42e-06	family.Lachnospiraceae.id.1987	0.00304674	20.008
rs3127230	C	T	-0.0503537	0.0112201	6.2e-06	family.Lachnospiraceae.id.1987	0.00109697	20.1384
rs35524804	T	C	-0.0607481	0.0125216	2.45e-06	family.Lachnospiraceae.id.1987	0.00131619	23.5342
rs7359994	T	C	-0.0503142	0.0112482	5.36e-06	family.Lachnospiraceae.id.1987	0.0010898	20.0065
rs79086868	T	C	0.0776723	0.0164472	3.01e-06	family.Lachnospiraceae.id.1987	0.00127119	22.2996
rs959845	C	T	-0.0493666	0.0107801	5.17e-06	family.Lachnospiraceae.id.1987	0.00117287	20.9686
rs9929145	G	A	-0.125721	0.0245233	2.84e-07	family.Lachnospiraceae.id.1987	0.00165376	26.2786
rs10404377	C	A	-0.0503183	0.011165	6.99e-06	family.FamilyXIII.id.1957	0.0012469	20.3086
rs118170811	A	G	0.151619	0.0317112	1.8e-06	family.FamilyXIII.id.1957	0.00236457	22.8556
rs12643275	A	T	-0.0550907	0.0116474	2.42e-06	family.FamilyXIII.id.1957	0.00137322	22.369
rs12904405	A	G	-0.0851896	0.0192688	7.67e-06	family.FamilyXIII.id.1957	0.00117306	19.5438
rs1999289	A	T	-0.0637366	0.013927	2.54e-06	family.FamilyXIII.id.1957	0.00128572	20.9417
rs3098182	G	T	0.0508511	0.011014	4.04e-06	family.FamilyXIII.id.1957	0.00127243	21.3136
rs482905	G	T	0.0596528	0.012717	3.72e-06	family.FamilyXIII.id.1957	0.00131293	22.0008
rs6501525	A	G	0.0561559	0.0115587	1.24e-06	family.FamilyXIII.id.1957	0.00144871	23.6003
rs66753613	G	A	0.0651136	0.0144251	8.08e-06	family.FamilyXIII.id.1957	0.00125083	20.3728
rs6797051	C	T	-0.0805984	0.0171364	4.89e-06	family.FamilyXIII.id.1957	0.00131996	22.1188
rs7076829	T	A	-0.0516394	0.0112313	4.76e-06	family.FamilyXIII.id.1957	0.00129771	21.1373
rs7514702	T	C	-0.0663236	0.0141626	3.92e-06	family.FamilyXIII.id.1957	0.0013086	21.9281
rs10461257	A	G	-0.0551969	0.0122069	6.51e-06	genus.ChristensenellaceaeR.7group.id.11283	0.00127731	20.4439
rs17081797	A	G	-0.0904325	0.0204253	3.34e-06	genus.ChristensenellaceaeR.7group.id.11283	0.0011994	19.6001
rs62132810	A	G	-0.0828853	0.0179623	5.67e-06	genus.ChristensenellaceaeR.7group.id.11283	0.00141131	21.29
rs62190261	A	C	0.0958394	0.0214723	8.74e-06	genus.ChristensenellaceaeR.7group.id.11283	0.00130261	19.9193
rs62467127	C	T	0.114108	0.0251983	3.25e-06	genus.ChristensenellaceaeR.7group.id.11283	0.00160968	20.5033
rs73952017	C	T	-0.0862164	0.0194354	8.46e-06	genus.ChristensenellaceaeR.7group.id.11283	0.00128671	19.676
rs78521377	C	T	0.124992	0.0274797	5.61e-06	genus.ChristensenellaceaeR.7group.id.11283	0.00163864	20.6857
rs79150079	C	A	0.121547	0.0270977	9.42e-06	genus.ChristensenellaceaeR.7group.id.11283	0.00167466	20.1163
rs892686	A	G	0.0514099	0.011136	3.97e-06	genus.ChristensenellaceaeR.7group.id.11283	0.00130382	21.31
rs999354	T	A	0.0580248	0.0117185	7.01e-07	genus.ChristensenellaceaeR.7group.id.11283	0.0014997	24.5148
rs1046175	C	G	0.112758	0.0255994	6.36e-06	genus.Adlercreutzia.id.812	0.00240403	19.3966
rs11604400	C	T	-0.102524	0.0234834	9.74e-06	genus.Adlercreutzia.id.812	0.00234559	19.0557
rs12522517	A	T	-0.104884	0.0234695	4.41e-06	genus.Adlercreutzia.id.812	0.0024335	19.9668
rs13231526	C	A	0.143237	0.0311654	4.81e-06	genus.Adlercreutzia.id.812	0.00261684	21.1182
rs2147798	C	G	0.0922959	0.0192121	1.4e-06	genus.Adlercreutzia.id.812	0.00279199	23.0732
rs2717140	C	T	-0.119225	0.0251081	2.05e-06	genus.Adlercreutzia.id.812	0.00272795	22.5425
rs55719207	G	A	-0.0699243	0.0158036	9.61e-06	genus.Adlercreutzia.id.812	0.00236934	19.5721
rs6664405	T	C	-0.0953084	0.0210752	5.23e-06	genus.Adlercreutzia.id.812	0.00253378	20.4462
rs7680684	C	T	-0.083381	0.0168901	9.77e-07	genus.Adlercreutzia.id.812	0.00294783	24.3649
rs80078995	A	T	-0.11324	0.0232586	1.57e-06	genus.Adlercreutzia.id.812	0.00286746	23.6987
rs9490822	C	T	-0.0734512	0.0155789	2.54e-06	genus.Adlercreutzia.id.812	0.00268949	22.2238
rs9915817	T	C	0.0749219	0.016833	8.22e-06	genus.Adlercreutzia.id.812	0.00239754	19.8056
rs10496759	G	C	0.0637133	0.0144305	8.8e-06	order.Bifidobacteriales.id.432	0.00130537	19.4912
rs10831953	G	A	0.0537537	0.0123746	9.95e-06	order.Bifidobacteriales.id.432	0.00126352	18.8668
rs10841473	G	C	-0.0613031	0.0128844	2.28e-06	order.Bifidobacteriales.id.432	0.00151559	22.6347
rs10857328	T	A	0.0562	0.0126395	7.24e-06	order.Bifidobacteriales.id.432	0.00132377	19.7676
rs12446429	T	C	0.0810099	0.019073	8.53e-06	order.Bifidobacteriales.id.432	0.00128618	18.0374
rs13020688	G	A	0.0584045	0.0122081	1.57e-06	order.Bifidobacteriales.id.432	0.00154457	22.8841
rs182549	C	T	0.11707	0.0126703	5.94e-20	order.Bifidobacteriales.id.432	0.0056913	85.3602
rs4567981	T	A	0.0577763	0.0117388	8.88e-07	order.Bifidobacteriales.id.432	0.00163465	24.2209
rs4957061	T	C	0.0569873	0.0116907	1.15e-06	order.Bifidobacteriales.id.432	0.00160347	23.7582
rs540489	T	G	-0.0632518	0.013817	5.37e-06	order.Bifidobacteriales.id.432	0.00142475	20.9538
rs55888705	A	G	0.053673	0.0120586	8.66e-06	order.Bifidobacteriales.id.432	0.00132662	19.8088
rs677208	G	C	0.0728589	0.0164821	6e-06	order.Bifidobacteriales.id.432	0.00130843	19.5382
rs6899771	A	G	-0.0914312	0.0202604	7.28e-06	order.Bifidobacteriales.id.432	0.00143719	20.3626
rs7174549	C	T	0.0551726	0.0124655	6.87e-06	order.Bifidobacteriales.id.432	0.00131171	19.5872
rs7322849	T	C	0.110676	0.0200996	1.74e-08	order.Bifidobacteriales.id.432	0.00202874	30.3161
rs73797465	T	G	-0.0942612	0.0208421	4.85e-06	order.Bifidobacteriales.id.432	0.0013806	20.4514
rs76671854	C	G	-0.0892981	0.0183177	1.04e-06	order.Bifidobacteriales.id.432	0.001704	23.7619
rs857444	C	T	0.0553965	0.0120669	3.82e-06	order.Bifidobacteriales.id.432	0.00141112	21.0723
rs10496759	G	C	0.0637133	0.0144305	8.8e-06	family.Bifidobacteriaceae.id.433	0.00130537	19.4912
rs10831953	G	A	0.0537537	0.0123746	9.95e-06	family.Bifidobacteriaceae.id.433	0.00126352	18.8668
rs10841473	G	C	-0.0613031	0.0128844	2.28e-06	family.Bifidobacteriaceae.id.433	0.00151559	22.6347
rs10857328	T	A	0.0562	0.0126395	7.24e-06	family.Bifidobacteriaceae.id.433	0.00132377	19.7676
rs12446429	T	C	0.0810099	0.019073	8.53e-06	family.Bifidobacteriaceae.id.433	0.00128618	18.0374
rs13020688	G	A	0.0584045	0.0122081	1.57e-06	family.Bifidobacteriaceae.id.433	0.00154457	22.8841
rs182549	C	T	0.11707	0.0126703	5.94e-20	family.Bifidobacteriaceae.id.433	0.0056913	85.3602
rs4567981	T	A	0.0577763	0.0117388	8.88e-07	family.Bifidobacteriaceae.id.433	0.00163465	24.2209
rs4957061	T	C	0.0569873	0.0116907	1.15e-06	family.Bifidobacteriaceae.id.433	0.00160347	23.7582
rs540489	T	G	-0.0632518	0.013817	5.37e-06	family.Bifidobacteriaceae.id.433	0.00142475	20.9538
rs55888705	A	G	0.053673	0.0120586	8.66e-06	family.Bifidobacteriaceae.id.433	0.00132662	19.8088
rs677208	G	C	0.0728589	0.0164821	6e-06	family.Bifidobacteriaceae.id.433	0.00130843	19.5382
rs6899771	A	G	-0.0914312	0.0202604	7.28e-06	family.Bifidobacteriaceae.id.433	0.00143719	20.3626
rs7174549	C	T	0.0551726	0.0124655	6.87e-06	family.Bifidobacteriaceae.id.433	0.00131171	19.5872
rs7322849	T	C	0.110676	0.0200996	1.74e-08	family.Bifidobacteriaceae.id.433	0.00202874	30.3161
rs73797465	T	G	-0.0942612	0.0208421	4.85e-06	family.Bifidobacteriaceae.id.433	0.0013806	20.4514
rs76671854	C	G	-0.0892981	0.0183177	1.04e-06	family.Bifidobacteriaceae.id.433	0.001704	23.7619
rs857444	C	T	0.0553965	0.0120669	3.82e-06	family.Bifidobacteriaceae.id.433	0.00141112	21.0723
rs10501370	C	T	-0.115589	0.0252489	5.42e-06	genus..Eubacteriumhalliigroup.id.11338	0.00151376	20.9549
rs10798999	C	T	0.0601661	0.0126752	2.61e-06	genus..Eubacteriumhalliigroup.id.11338	0.00135867	22.5288
rs10808115	A	C	-0.0504747	0.0109922	4.42e-06	genus..Eubacteriumhalliigroup.id.11338	0.00127117	21.0825
rs117748144	T	C	-0.126582	0.028712	7.86e-06	genus..Eubacteriumhalliigroup.id.11338	0.00178637	19.4329
rs13116360	T	C	0.154124	0.0297185	2.94e-07	genus..Eubacteriumhalliigroup.id.11338	0.00259868	26.8908
rs138531890	A	G	0.153138	0.0349456	5.43e-06	genus..Eubacteriumhalliigroup.id.11338	0.00248455	19.1986
rs17074066	T	C	-0.0813986	0.0189272	9.35e-06	genus..Eubacteriumhalliigroup.id.11338	0.00116892	18.4929
rs17474256	G	A	0.0810805	0.0184573	9.45e-06	genus..Eubacteriumhalliigroup.id.11338	0.001171	19.2949
rs281379	A	G	-0.0499523	0.0112153	9.33e-06	genus..Eubacteriumhalliigroup.id.11338	0.00122835	19.8352
rs28584818	A	G	0.126115	0.0268627	4.43e-06	genus..Eubacteriumhalliigroup.id.11338	0.00198265	22.0372
rs60254196	A	G	-0.0522832	0.0111865	2.7e-06	genus..Eubacteriumhalliigroup.id.11338	0.00134344	21.8415
rs630939	C	T	-0.0508914	0.0114352	9.16e-06	genus..Eubacteriumhalliigroup.id.11338	0.00121826	19.8037
rs6550770	T	C	-0.198087	0.0443545	4.82e-06	genus..Eubacteriumhalliigroup.id.11338	0.00463956	19.9359
rs74018587	C	T	0.208943	0.043822	3.7e-06	genus..Eubacteriumhalliigroup.id.11338	0.00742512	22.7188
rs78056098	G	T	-0.0507411	0.0113758	8.29e-06	genus..Eubacteriumhalliigroup.id.11338	0.0011994	19.8931
rs949971	T	G	-0.0540164	0.0116101	3.29e-06	genus..Eubacteriumhalliigroup.id.11338	0.00130496	21.6436
rs10502061	A	G	0.0835752	0.0192017	7.94e-06	genus.Anaerostipes.id.1991	0.00112469	18.942
rs13376554	A	T	0.197389	0.0458642	7.72e-06	genus.Anaerostipes.id.1991	0.00593758	18.5105
rs2014785	T	C	0.0515687	0.0112199	4.68e-06	genus.Anaerostipes.id.1991	0.00128294	21.1224
rs2396460	T	C	-0.0512653	0.0109555	2.91e-06	genus.Anaerostipes.id.1991	0.00129307	21.8941
rs2804244	A	G	-0.053089	0.0110983	2.04e-06	genus.Anaerostipes.id.1991	0.00135007	22.8795
rs3900776	G	A	-0.110013	0.0236302	2.75e-06	genus.Anaerostipes.id.1991	0.00147291	21.6719
rs60983350	G	A	-0.0539901	0.0116575	4.42e-06	genus.Anaerostipes.id.1991	0.00131065	21.4468
rs62157625	T	C	0.088573	0.0185548	1.45e-06	genus.Anaerostipes.id.1991	0.00149544	22.7842
rs62215703	G	A	0.0644965	0.0136702	1.98e-06	genus.Anaerostipes.id.1991	0.00142946	22.2571
rs6474958	A	G	-0.0500065	0.0112001	6.74e-06	genus.Anaerostipes.id.1991	0.00117693	19.9324
rs6726833	C	A	-0.0877497	0.0189408	3.32e-06	genus.Anaerostipes.id.1991	0.0012666	21.4606
rs6854026	T	C	-0.0508482	0.0109075	3.2e-06	genus.Anaerostipes.id.1991	0.00128267	21.7294
rs7193624	C	T	0.0750642	0.0150723	5.35e-07	genus.Anaerostipes.id.1991	0.00146324	24.8001
rs7823228	G	C	-0.0621085	0.0136614	5.84e-06	genus.Anaerostipes.id.1991	0.00125525	20.6661
rs78735375	A	C	-0.137429	0.0305304	5.33e-06	genus.Anaerostipes.id.1991	0.001952	20.2584
rs10517600	T	G	0.0626993	0.0139364	6.83e-06	family.ClostridialesvadinBB60group.id.11286	0.00192177	20.2367
rs10904722	C	T	-0.0672314	0.0147123	5.05e-06	family.ClostridialesvadinBB60group.id.11286	0.0019826	20.8785
rs118104867	C	T	0.214464	0.0455098	3.44e-06	family.ClostridialesvadinBB60group.id.11286	0.00539382	22.1966
rs13409132	A	G	-0.165419	0.0352154	4.37e-06	family.ClostridialesvadinBB60group.id.11286	0.00371773	22.0575
rs17121075	G	A	0.0769254	0.0172234	7.91e-06	family.ClostridialesvadinBB60group.id.11286	0.00189407	19.9444
rs2191834	G	T	0.0746375	0.0159136	2.5e-06	family.ClostridialesvadinBB60group.id.11286	0.00208845	21.9935
rs28691777	C	T	0.137134	0.0266996	6.96e-07	family.ClostridialesvadinBB60group.id.11286	0.00257988	26.375
rs34088226	A	G	-0.117807	0.026924	7.66e-06	family.ClostridialesvadinBB60group.id.11286	0.00196662	19.1414
rs55682560	C	T	-0.131519	0.0261319	4.97e-07	family.ClostridialesvadinBB60group.id.11286	0.00275079	25.3247
rs6588624	G	A	-0.0662317	0.0138147	1.79e-06	family.ClostridialesvadinBB60group.id.11286	0.00218181	22.981
rs66714985	A	C	0.116908	0.0252447	4.85e-06	family.ClostridialesvadinBB60group.id.11286	0.00203599	21.442
rs6755871	C	G	-0.0613825	0.0138976	9.33e-06	family.ClostridialesvadinBB60group.id.11286	0.00185445	19.5042
rs7226487	A	G	-0.0643682	0.0138701	3.58e-06	family.ClostridialesvadinBB60group.id.11286	0.00204595	21.5327
rs7538034	T	G	-0.078598	0.0165982	2.37e-06	family.ClostridialesvadinBB60group.id.11286	0.00214733	22.419
rs7725895	A	G	-0.116224	0.0240367	3.94e-06	family.ClostridialesvadinBB60group.id.11286	0.00221916	23.3753
rs989682	A	G	0.070194	0.0155364	6.85e-06	family.ClostridialesvadinBB60group.id.11286	0.00201121	20.4086
rs9979874	G	C	-0.0738925	0.0150911	1.05e-06	family.ClostridialesvadinBB60group.id.11286	0.00227682	23.9703
rs1074800	A	G	0.0492438	0.010887	6.15e-06	family.Erysipelotrichaceae.id.2149	0.00114877	20.4567
rs10781552	C	T	-0.0552212	0.0116074	2.33e-06	family.Erysipelotrichaceae.id.2149	0.00127068	22.6304
rs17530232	A	G	0.10305	0.0224648	2.79e-06	family.Erysipelotrichaceae.id.2149	0.00126433	21.0397
rs1884466	C	T	-0.0475363	0.0106939	9.53e-06	family.Erysipelotrichaceae.id.2149	0.00108423	19.7576
rs2300774	G	A	0.0524152	0.0106784	8.95e-07	family.Erysipelotrichaceae.id.2149	0.00132092	24.0911
rs290833	T	G	-0.0497374	0.0111376	8.03e-06	family.Erysipelotrichaceae.id.2149	0.0011198	19.9402
rs35161940	T	C	-0.0806041	0.0167641	1.85e-06	family.Erysipelotrichaceae.id.2149	0.00126771	23.1157
rs4078432	C	T	-0.0608929	0.0133764	4.23e-06	family.Erysipelotrichaceae.id.2149	0.00116359	20.7209
rs56970041	T	G	0.0724144	0.0164471	5.4e-06	family.Erysipelotrichaceae.id.2149	0.001063	19.3832
rs62504403	C	T	0.0681159	0.0127883	1.12e-07	family.Erysipelotrichaceae.id.2149	0.00166794	28.3673
rs7234058	T	C	-0.0945759	0.0194091	9.12e-07	family.Erysipelotrichaceae.id.2149	0.00140515	23.741
rs7826267	T	G	-0.0839071	0.0199131	9.28e-06	family.Erysipelotrichaceae.id.2149	0.00100859	17.753
rs8003149	C	T	0.0538798	0.0116888	4.08e-06	family.Erysipelotrichaceae.id.2149	0.00116526	21.2454
rs1074800	A	G	0.0492438	0.010887	6.15e-06	class.Erysipelotrichia.id.2147	0.00114877	20.4567
rs10781552	C	T	-0.0552212	0.0116074	2.33e-06	class.Erysipelotrichia.id.2147	0.00127068	22.6304
rs17530232	A	G	0.10305	0.0224648	2.79e-06	class.Erysipelotrichia.id.2147	0.00126433	21.0397
rs1884466	C	T	-0.0475363	0.0106939	9.53e-06	class.Erysipelotrichia.id.2147	0.00108423	19.7576
rs2300774	G	A	0.0524152	0.0106784	8.95e-07	class.Erysipelotrichia.id.2147	0.00132092	24.0911
rs290833	T	G	-0.0497374	0.0111376	8.03e-06	class.Erysipelotrichia.id.2147	0.0011198	19.9402
rs35161940	T	C	-0.0806041	0.0167641	1.85e-06	class.Erysipelotrichia.id.2147	0.00126771	23.1157
rs4078432	C	T	-0.0608929	0.0133764	4.23e-06	class.Erysipelotrichia.id.2147	0.00116359	20.7209
rs56970041	T	G	0.0724144	0.0164471	5.4e-06	class.Erysipelotrichia.id.2147	0.001063	19.3832
rs62504403	C	T	0.0681159	0.0127883	1.12e-07	class.Erysipelotrichia.id.2147	0.00166794	28.3673
rs7234058	T	C	-0.0945759	0.0194091	9.12e-07	class.Erysipelotrichia.id.2147	0.00140515	23.741
rs7826267	T	G	-0.0839071	0.0199131	9.28e-06	class.Erysipelotrichia.id.2147	0.00100859	17.753
rs8003149	C	T	0.0538798	0.0116888	4.08e-06	class.Erysipelotrichia.id.2147	0.00116526	21.2454
rs1074800	A	G	0.0492438	0.010887	6.15e-06	order.Erysipelotrichales.id.2148	0.00114877	20.4567
rs10781552	C	T	-0.0552212	0.0116074	2.33e-06	order.Erysipelotrichales.id.2148	0.00127068	22.6304
rs17530232	A	G	0.10305	0.0224648	2.79e-06	order.Erysipelotrichales.id.2148	0.00126433	21.0397
rs1884466	C	T	-0.0475363	0.0106939	9.53e-06	order.Erysipelotrichales.id.2148	0.00108423	19.7576
rs2300774	G	A	0.0524152	0.0106784	8.95e-07	order.Erysipelotrichales.id.2148	0.00132092	24.0911
rs290833	T	G	-0.0497374	0.0111376	8.03e-06	order.Erysipelotrichales.id.2148	0.0011198	19.9402
rs35161940	T	C	-0.0806041	0.0167641	1.85e-06	order.Erysipelotrichales.id.2148	0.00126771	23.1157
rs4078432	C	T	-0.0608929	0.0133764	4.23e-06	order.Erysipelotrichales.id.2148	0.00116359	20.7209
rs56970041	T	G	0.0724144	0.0164471	5.4e-06	order.Erysipelotrichales.id.2148	0.001063	19.3832
rs62504403	C	T	0.0681159	0.0127883	1.12e-07	order.Erysipelotrichales.id.2148	0.00166794	28.3673
rs7234058	T	C	-0.0945759	0.0194091	9.12e-07	order.Erysipelotrichales.id.2148	0.00140515	23.741
rs7826267	T	G	-0.0839071	0.0199131	9.28e-06	order.Erysipelotrichales.id.2148	0.00100859	17.753
rs8003149	C	T	0.0538798	0.0116888	4.08e-06	order.Erysipelotrichales.id.2148	0.00116526	21.2454
rs10750258	A	C	-0.0491248	0.010824	8.72e-06	phylum.Proteobacteria.id.2375	0.00112738	20.5957
rs11126162	T	C	-0.0770689	0.0187079	9.26e-06	phylum.Proteobacteria.id.2375	0.000929058	16.9692
rs11715072	G	A	-0.0519289	0.0115246	6.9e-06	phylum.Proteobacteria.id.2375	0.00111133	20.3009
rs12150865	C	T	0.0511615	0.0106407	1.54e-06	phylum.Proteobacteria.id.2375	0.00129932	23.1151
rs12467198	C	T	0.0498267	0.011138	6.31e-06	phylum.Proteobacteria.id.2375	0.00109612	20.0108
rs2347697	G	T	0.0502281	0.0108968	4.27e-06	phylum.Proteobacteria.id.2375	0.00116299	21.2446
rs2532663	G	A	-0.125578	0.0258034	7.47e-07	phylum.Proteobacteria.id.2375	0.0018168	23.6814
rs312757	C	G	-0.0517269	0.0112854	4.84e-06	phylum.Proteobacteria.id.2375	0.00114984	21.0065
rs3890996	T	G	-0.0474614	0.0105645	6.95e-06	phylum.Proteobacteria.id.2375	0.00111262	20.1808
rs4340090	C	T	-0.0668162	0.0153387	9.99e-06	phylum.Proteobacteria.id.2375	0.00103865	18.973
rs6707783	C	T	0.0849593	0.0187782	8.09e-06	phylum.Proteobacteria.id.2375	0.00118019	20.4674
rs72771021	C	T	0.141726	0.0309242	7.18e-06	phylum.Proteobacteria.id.2375	0.00232602	20.9993
rs74757828	A	T	0.0951285	0.0216921	9.25e-06	phylum.Proteobacteria.id.2375	0.00115483	19.2294
rs922773	C	T	-0.0803778	0.0157851	3.68e-07	phylum.Proteobacteria.id.2375	0.00142794	25.9256
rs10759623	C	T	-0.162115	0.032151	5.78e-07	family.FamilyXI.id.1936	0.00799161	25.4086
rs11547158	A	G	-0.177599	0.0372795	2.7e-06	family.FamilyXI.id.1936	0.00719197	22.6812
rs17379710	T	C	-0.116383	0.0252125	3.97e-06	family.FamilyXI.id.1936	0.00670644	21.2949
rs2155352	A	G	-0.150538	0.0302319	6.63e-07	family.FamilyXI.id.1936	0.00780986	24.7789
rs2156611	T	C	-0.112486	0.0251099	9.43e-06	family.FamilyXI.id.1936	0.00632058	20.0555
rs3733511	A	G	0.128253	0.0274718	3.39e-06	family.FamilyXI.id.1936	0.00685865	21.7816
rs488164	T	G	0.117998	0.025516	4.8e-06	family.FamilyXI.id.1936	0.00674544	21.3721
rs6025153	G	C	0.118619	0.0261969	7.07e-06	family.FamilyXI.id.1936	0.00650767	20.4893
rs697771	A	G	-0.117677	0.0251491	3.19e-06	family.FamilyXI.id.1936	0.00689836	21.8808
rs78222136	G	C	0.224835	0.0511672	8.41e-06	family.FamilyXI.id.1936	0.00611929	19.2959
rs10787984	G	C	0.094316	0.0213513	9.62e-06	genus.Actinomyces.id.423	0.00260606	19.5077
rs2715439	C	T	0.0746684	0.0164822	6.27e-06	genus.Actinomyces.id.423	0.00274061	20.5177
rs34583783	G	T	0.126596	0.0268461	4.49e-06	genus.Actinomyces.id.423	0.00296881	22.2311
rs35011108	A	G	0.232634	0.0512044	6.34e-06	genus.Actinomyces.id.423	0.00583798	20.6293
rs4073240	G	A	0.0749687	0.0167368	7.94e-06	genus.Actinomyces.id.423	0.00267944	20.0585
rs4146653	G	A	0.0985224	0.0214182	4.5e-06	genus.Actinomyces.id.423	0.00282533	21.1537
rs71315246	A	G	-0.0969809	0.021925	9.83e-06	genus.Actinomyces.id.423	0.00261307	19.5603
rs7915461	T	C	0.18776	0.0401636	5.92e-06	genus.Actinomyces.id.423	0.00412048	21.8462
rs10794359	T	C	-0.0953524	0.02006	2.23e-06	genus.Anaerofilum.id.2053	0.00450395	22.5854
rs1563175	A	C	0.0923834	0.0202157	5.54e-06	genus.Anaerofilum.id.2053	0.00411757	20.8755
rs17012738	T	G	0.0903417	0.0200239	7.24e-06	genus.Anaerofilum.id.2053	0.00401378	20.3472
rs17096874	C	T	-0.126337	0.0268919	2.86e-06	genus.Anaerofilum.id.2053	0.00435058	22.062
rs17105491	G	C	-0.193107	0.0411187	1.57e-06	genus.Anaerofilum.id.2053	0.0045214	22.0466
rs356049	G	A	0.132603	0.0289802	6.56e-06	genus.Anaerofilum.id.2053	0.00417482	20.9281
rs4244069	G	A	-0.146775	0.0326594	9.81e-06	genus.Anaerofilum.id.2053	0.00399923	20.1888
rs4506496	G	A	0.10309	0.0212861	1.49e-06	genus.Anaerofilum.id.2053	0.00473034	23.4457
rs712981	A	C	0.10076	0.0202902	6.83e-07	genus.Anaerofilum.id.2053	0.00485854	24.6505
rs79598899	C	T	0.182586	0.0357284	3.75e-07	genus.Anaerofilum.id.2053	0.00551538	26.1049
rs816292	T	C	-0.113003	0.02204	2.64e-07	genus.Anaerofilum.id.2053	0.00521241	26.2772
rs9299345	T	C	-0.1364	0.0302372	8.04e-06	genus.Anaerofilum.id.2053	0.00401255	20.341
rs10803434	A	T	-0.0692742	0.0148866	3.55e-06	class.Alphaproteobacteria.id.2379	0.00237008	21.6499
rs12977163	G	C	0.0690234	0.0153829	7.14e-06	class.Alphaproteobacteria.id.2379	0.00220395	20.1289
rs140912403	C	T	-0.160677	0.0317708	6.2e-07	class.Alphaproteobacteria.id.2379	0.00299303	25.5712
rs17061716	G	C	0.0927341	0.0207569	9.33e-06	class.Alphaproteobacteria.id.2379	0.00210435	19.9555
rs34569731	A	G	0.0705145	0.0157564	7.38e-06	class.Alphaproteobacteria.id.2379	0.00219247	20.0239
rs55876211	C	T	-0.080811	0.0184159	7.54e-06	class.Alphaproteobacteria.id.2379	0.00200405	19.2514
rs62285697	C	T	0.0805256	0.0180912	9.76e-06	class.Alphaproteobacteria.id.2379	0.00216888	19.8079
rs76784716	A	G	0.133271	0.0267738	5.09e-07	class.Alphaproteobacteria.id.2379	0.0025762	24.7722
rs7960664	G	A	0.0969489	0.0215149	8.84e-06	class.Alphaproteobacteria.id.2379	0.00211155	20.301
rs9813022	A	G	-0.0751277	0.0153867	1.05e-06	class.Alphaproteobacteria.id.2379	0.00247902	23.8353
rs10805326	G	A	0.0566637	0.012276	4.03e-06	family.Peptostreptococcaceae.id.2042	0.0013248	21.3031
rs117020988	C	T	0.182411	0.0372126	1.03e-06	family.Peptostreptococcaceae.id.2042	0.0035052	24.0212
rs12377846	C	A	-0.252	0.0511627	7.26e-07	family.Peptostreptococcaceae.id.2042	0.00645175	24.2473
rs12986312	T	G	0.0571818	0.0125947	5.77e-06	family.Peptostreptococcaceae.id.2042	0.00128906	20.6103
rs1467258	G	A	0.072584	0.0162321	7.9e-06	family.Peptostreptococcaceae.id.2042	0.00128143	19.9929
rs1520207	C	T	0.0525658	0.0112476	3.17e-06	family.Peptostreptococcaceae.id.2042	0.00135841	21.839
rs2644627	C	G	-0.0558506	0.011224	6.33e-07	family.Peptostreptococcaceae.id.2042	0.00153947	24.7574
rs4692811	C	T	0.0642075	0.0126913	4.21e-07	family.Peptostreptococcaceae.id.2042	0.0015911	25.5922
rs59865771	C	T	-0.0573764	0.0127192	7.69e-06	family.Peptostreptococcaceae.id.2042	0.00126704	20.3466
rs61841503	G	A	0.0919658	0.0161331	9.8e-09	family.Peptostreptococcaceae.id.2042	0.00211481	32.4908
rs6721459	A	G	0.0509823	0.0111975	5.08e-06	family.Peptostreptococcaceae.id.2042	0.00128903	20.7273
rs75819860	T	A	0.126264	0.0268383	2.49e-06	family.Peptostreptococcaceae.id.2042	0.00188866	22.1296
rs76982728	T	C	0.124203	0.0266923	3.24e-06	family.Peptostreptococcaceae.id.2042	0.00193203	21.6477
rs77540684	T	G	0.106725	0.0245638	8.14e-06	family.Peptostreptococcaceae.id.2042	0.00139689	18.8747
rs9573937	A	G	-0.0693637	0.0142907	1.71e-06	family.Peptostreptococcaceae.id.2042	0.00146469	23.556
rs10805326	G	A	0.0775151	0.0139665	3.55e-08	genus.Intestinibacter.id.11345	0.00249748	30.7984
rs10840326	C	G	-0.0677384	0.0151463	7.37e-06	genus.Haemophilus.id.3698	0.00224532	19.9968
rs111582866	G	A	-0.124265	0.026016	1.27e-06	genus.Haemophilus.id.3698	0.00271839	22.8095
rs12191680	C	G	0.106544	0.0200323	1.47e-07	genus.Haemophilus.id.3698	0.00309383	28.2815
rs4822728	T	C	0.0705861	0.0151388	3.48e-06	genus.Haemophilus.id.3698	0.00237835	21.7351
rs76022354	C	T	0.244638	0.0505504	1.83e-06	genus.Haemophilus.id.3698	0.0064317	23.4076
rs78909003	T	C	-0.246256	0.0503924	1.67e-06	genus.Haemophilus.id.3698	0.00666516	23.867
rs9382510	C	T	-0.093521	0.0172649	7.12e-08	genus.Haemophilus.id.3698	0.00320808	29.3358
rs9895850	T	C	-0.192957	0.0416755	2.14e-06	genus.Haemophilus.id.3698	0.00464659	21.4274
rs10840326	C	G	-0.0717634	0.0149229	1.44e-06	family.Pasteurellaceae.id.3689	0.00251995	23.1208
rs10965428	C	A	-0.119902	0.0258219	4.29e-06	family.Pasteurellaceae.id.3689	0.00242411	21.5565
rs111582866	G	A	-0.113957	0.0256403	7.07e-06	family.Pasteurellaceae.id.3689	0.00228738	19.7486
rs12050685	A	G	-0.0670948	0.015239	9.19e-06	family.Pasteurellaceae.id.3689	0.00205559	19.3809
rs12191680	C	G	0.102214	0.0197189	3.05e-07	family.Pasteurellaceae.id.3689	0.00284783	26.8632
rs16970009	A	G	0.187381	0.0429572	7.32e-06	family.Pasteurellaceae.id.3689	0.00402952	19.0194
rs35510	A	G	0.122729	0.0264958	4.02e-06	family.Pasteurellaceae.id.3689	0.00246831	21.4507
rs4822728	T	C	0.0685479	0.0149032	4.72e-06	family.Pasteurellaceae.id.3689	0.00224269	21.1512
rs6092684	A	T	0.0684647	0.014674	3.44e-06	family.Pasteurellaceae.id.3689	0.00231886	21.7643
rs62568866	T	A	-0.118018	0.0259206	7.23e-06	family.Pasteurellaceae.id.3689	0.00257817	20.7252
rs6972479	A	G	-0.0781862	0.0175366	7.75e-06	family.Pasteurellaceae.id.3689	0.00230179	19.8733
rs72756943	G	A	0.13988	0.0303029	3.35e-06	family.Pasteurellaceae.id.3689	0.00264982	21.3027
rs73139353	A	C	-0.222573	0.0484634	8.71e-06	family.Pasteurellaceae.id.3689	0.00518471	21.0815
rs731534	C	G	-0.0986502	0.0216316	9.46e-06	family.Pasteurellaceae.id.3689	0.00227652	20.7932
rs76022354	C	T	0.24289	0.0500406	1.83e-06	family.Pasteurellaceae.id.3689	0.00634087	23.5471
rs78909003	T	C	-0.241159	0.0498372	2.05e-06	family.Pasteurellaceae.id.3689	0.00639517	23.4025
rs9382510	C	T	-0.0881865	0.0169965	2.48e-07	family.Pasteurellaceae.id.3689	0.0028527	26.915
rs9895850	T	C	-0.176406	0.041017	9.08e-06	family.Pasteurellaceae.id.3689	0.00388961	18.4892
rs9938097	T	C	-0.0710386	0.0158024	8.23e-06	family.Pasteurellaceae.id.3689	0.00214481	20.2045
rs10840326	C	G	-0.0717634	0.0149229	1.44e-06	order.Pasteurellales.id.3688	0.00251995	23.1208
rs10965428	C	A	-0.119902	0.0258219	4.29e-06	order.Pasteurellales.id.3688	0.00242411	21.5565
rs111582866	G	A	-0.113957	0.0256403	7.07e-06	order.Pasteurellales.id.3688	0.00228738	19.7486
rs12050685	A	G	-0.0670948	0.015239	9.19e-06	order.Pasteurellales.id.3688	0.00205559	19.3809
rs12191680	C	G	0.102214	0.0197189	3.05e-07	order.Pasteurellales.id.3688	0.00284783	26.8632
rs16970009	A	G	0.187381	0.0429572	7.32e-06	order.Pasteurellales.id.3688	0.00402952	19.0194
rs35510	A	G	0.122729	0.0264958	4.02e-06	order.Pasteurellales.id.3688	0.00246831	21.4507
rs4822728	T	C	0.0685479	0.0149032	4.72e-06	order.Pasteurellales.id.3688	0.00224269	21.1512
rs6092684	A	T	0.0684647	0.014674	3.44e-06	order.Pasteurellales.id.3688	0.00231886	21.7643
rs62568866	T	A	-0.118018	0.0259206	7.23e-06	order.Pasteurellales.id.3688	0.00257817	20.7252
rs6972479	A	G	-0.0781862	0.0175366	7.75e-06	order.Pasteurellales.id.3688	0.00230179	19.8733
rs72756943	G	A	0.13988	0.0303029	3.35e-06	order.Pasteurellales.id.3688	0.00264982	21.3027
rs73139353	A	C	-0.222573	0.0484634	8.71e-06	order.Pasteurellales.id.3688	0.00518471	21.0815
rs731534	C	G	-0.0986502	0.0216316	9.46e-06	order.Pasteurellales.id.3688	0.00227652	20.7932
rs76022354	C	T	0.24289	0.0500406	1.83e-06	order.Pasteurellales.id.3688	0.00634087	23.5471
rs78909003	T	C	-0.241159	0.0498372	2.05e-06	order.Pasteurellales.id.3688	0.00639517	23.4025
rs9382510	C	T	-0.0881865	0.0169965	2.48e-07	order.Pasteurellales.id.3688	0.0028527	26.915
rs9895850	T	C	-0.176406	0.041017	9.08e-06	order.Pasteurellales.id.3688	0.00388961	18.4892
rs9938097	T	C	-0.0710386	0.0158024	8.23e-06	order.Pasteurellales.id.3688	0.00214481	20.2045
rs10841473	G	C	-0.0596572	0.0117537	4.47e-07	phylum.Actinobacteria.id.400	0.0014302	25.759
rs11766971	T	C	0.0476376	0.010646	9.4e-06	phylum.Actinobacteria.id.400	0.00111194	20.0205
rs12528285	C	T	0.0809469	0.0180784	5.69e-06	phylum.Actinobacteria.id.400	0.00111318	20.0462
rs13192624	T	C	-0.0522862	0.0117742	9.33e-06	phylum.Actinobacteria.id.400	0.00109527	19.7179
rs1397793	G	A	-0.0521387	0.0111587	3.74e-06	phylum.Actinobacteria.id.400	0.00122624	21.8294
rs34284163	A	T	-0.0603312	0.0136851	8.82e-06	phylum.Actinobacteria.id.400	0.00107934	19.4329
rs4429415	C	T	0.0581908	0.0111343	2.05e-07	phylum.Actinobacteria.id.400	0.00151597	27.3106
rs55888705	A	G	0.0534221	0.0109975	1.31e-06	phylum.Actinobacteria.id.400	0.00131009	23.5941
rs62448869	T	A	-0.0524531	0.0108226	1.14e-06	phylum.Actinobacteria.id.400	0.00131925	23.4872
rs6496870	T	C	0.0510777	0.0113809	4.62e-06	phylum.Actinobacteria.id.400	0.00111839	20.1402
rs6743026	T	C	0.0589446	0.0134622	9.88e-06	phylum.Actinobacteria.id.400	0.00107138	19.1692
rs74037001	G	A	-0.0819391	0.0165334	6.71e-07	phylum.Actinobacteria.id.400	0.00142772	24.5589
rs75211493	G	A	0.0840786	0.0184739	9.27e-06	phylum.Actinobacteria.id.400	0.00124588	20.7111
rs7570971	A	C	0.086653	0.0113623	1.41e-14	phylum.Actinobacteria.id.400	0.00326015	58.155
rs80124826	T	C	-0.124191	0.0278566	8.75e-06	phylum.Actinobacteria.id.400	0.00165372	19.8725
rs8047955	A	G	0.0521115	0.0111192	2.66e-06	phylum.Actinobacteria.id.400	0.00122011	21.9619
rs857444	C	T	0.0507315	0.0109885	3.8e-06	phylum.Actinobacteria.id.400	0.00118355	21.3125
rs9833771	T	C	0.0490077	0.0106564	4.07e-06	phylum.Actinobacteria.id.400	0.00117426	21.1474
rs10841473	G	C	-0.0624207	0.0129438	1.65e-06	genus.Bifidobacterium.id.436	0.00157131	23.2526
rs12022129	G	A	0.0619356	0.0138937	8e-06	genus.Bifidobacterium.id.436	0.00134308	19.8693
rs182549	C	T	0.119703	0.0127294	1.28e-20	genus.Bifidobacterium.id.436	0.0059483	88.418
rs2491158	G	A	0.0712624	0.015983	8.05e-06	genus.Bifidobacterium.id.436	0.00141583	19.8766
rs2686790	T	C	0.070741	0.0157926	7.5e-06	genus.Bifidobacterium.id.436	0.00135591	20.0621
rs4567981	T	A	0.0562084	0.0117923	1.93e-06	genus.Bifidobacterium.id.436	0.00154675	22.7167
rs540489	T	G	-0.0637641	0.0138746	5.19e-06	genus.Bifidobacterium.id.436	0.00144841	21.118
rs55888705	A	G	0.0546319	0.0121139	6.67e-06	genus.Bifidobacterium.id.436	0.0013745	20.3362
rs56108664	T	C	0.0729971	0.0157926	2.44e-06	genus.Bifidobacterium.id.436	0.00153294	21.362
rs5746486	T	C	-0.0536216	0.0120801	9e-06	genus.Bifidobacterium.id.436	0.00133152	19.7008
rs62181700	G	A	-0.0624643	0.0131205	2.17e-06	genus.Bifidobacterium.id.436	0.00153179	22.6622
rs7322849	T	C	0.112428	0.0201813	1.08e-08	genus.Bifidobacterium.id.436	0.0020957	31.0311
rs73797465	T	G	-0.0953566	0.0209236	4.38e-06	genus.Bifidobacterium.id.436	0.00141417	20.7667
rs75344046	C	T	0.232354	0.0505979	4.86e-06	genus.Bifidobacterium.id.436	0.00543914	21.0771
rs76671854	C	G	-0.0846055	0.0184003	3.96e-06	genus.Bifidobacterium.id.436	0.00152902	21.1389
rs857444	C	T	0.0558234	0.0121219	3.57e-06	genus.Bifidobacterium.id.436	0.00143311	21.2047
rs10841473	G	C	-0.0583765	0.0123353	2.59e-06	class.Actinobacteria.id.419	0.00137119	22.3934
rs11655079	T	C	-0.0560674	0.0124286	5.93e-06	class.Actinobacteria.id.419	0.00124627	20.3482
rs11745923	G	T	0.0563759	0.0115529	1.58e-06	class.Actinobacteria.id.419	0.00145768	23.8095
rs12049045	A	G	0.0510452	0.0114325	8.63e-06	class.Actinobacteria.id.419	0.00122072	19.9331
rs12899991	A	T	0.0719923	0.0154661	4.03e-06	class.Actinobacteria.id.419	0.0013372	21.6649
rs134366	G	A	0.111877	0.023501	1.5e-06	class.Actinobacteria.id.419	0.00158206	22.6593
rs1376754	G	A	0.0509242	0.0112503	6.71e-06	class.Actinobacteria.id.419	0.00126456	20.4864
rs1515761	T	C	0.0762317	0.0169884	4.96e-06	class.Actinobacteria.id.419	0.0012953	20.1331
rs182549	C	T	0.111489	0.012066	3.79e-20	class.Actinobacteria.id.419	0.00520644	85.3667
rs4945008	A	G	0.0540741	0.0121393	5.39e-06	class.Actinobacteria.id.419	0.00121486	19.8397
rs6660520	A	G	0.0711483	0.0134495	1.11e-07	class.Actinobacteria.id.419	0.00171304	27.9808
rs72767435	T	C	-0.126352	0.0273626	2.57e-06	class.Actinobacteria.id.419	0.00165048	21.3198
rs7322849	T	C	0.0944467	0.0192976	6.21e-07	class.Actinobacteria.id.419	0.00146621	23.9504
rs7700479	T	A	-0.0769653	0.0173933	8.62e-06	class.Actinobacteria.id.419	0.00119887	19.5783
rs80083040	T	G	0.155784	0.0348017	8.62e-06	class.Actinobacteria.id.419	0.0024975	20.0325
rs8047955	A	G	0.0575816	0.0116762	8.34e-07	class.Actinobacteria.id.419	0.00148925	24.317
rs857444	C	T	0.0509553	0.011539	8.92e-06	class.Actinobacteria.id.419	0.00119402	19.4978
rs961091	G	A	0.0501255	0.011255	8.68e-06	class.Actinobacteria.id.419	0.00121456	19.8324
rs10872669	A	G	-0.123071	0.0275665	9.49e-06	family.BacteroidalesS24.7group.id.11173	0.00269787	19.9263
rs11135366	C	G	0.0842142	0.0183739	8.78e-06	family.BacteroidalesS24.7group.id.11173	0.00263446	21.0019
rs12748533	G	T	-0.0821108	0.0172701	2.59e-06	family.BacteroidalesS24.7group.id.11173	0.0028361	22.5998
rs17043785	T	C	-0.176187	0.0347133	5.12e-07	family.BacteroidalesS24.7group.id.11173	0.004922	25.7507
rs61508842	T	C	0.122574	0.0272389	7.83e-06	family.BacteroidalesS24.7group.id.11173	0.00266577	20.2445
rs6831034	T	A	-0.0956546	0.0205228	6.1e-06	family.BacteroidalesS24.7group.id.11173	0.00285927	21.7182
rs689695	C	A	0.0814578	0.0167057	1.28e-06	family.BacteroidalesS24.7group.id.11173	0.00298027	23.7699
rs738193	T	C	0.0847328	0.0165856	3.82e-07	family.BacteroidalesS24.7group.id.11173	0.0033444	26.0933
rs78609301	A	G	-0.0867065	0.0195709	7.09e-06	family.BacteroidalesS24.7group.id.11173	0.00246197	19.6234
rs941000	C	T	0.0850266	0.0163382	3.16e-07	family.BacteroidalesS24.7group.id.11173	0.00346994	27.0762
rs10875374	C	T	-0.0536759	0.0119436	8.1e-06	family.Clostridiaceae1.id.1869	0.00141504	20.1943
rs12186080	G	A	0.0748236	0.016246	5.34e-06	family.Clostridiaceae1.id.1869	0.00148699	21.2092
rs12341505	G	A	0.0814503	0.0179338	4.54e-06	family.Clostridiaceae1.id.1869	0.00144543	20.6243
rs12490337	C	G	-0.0616944	0.013693	6.91e-06	family.Clostridiaceae1.id.1869	0.00142223	20.297
rs2795528	G	A	-0.180969	0.0390911	3.81e-06	family.Clostridiaceae1.id.1869	0.00333179	21.4248
rs2817172	C	T	0.0563367	0.012392	5.27e-06	family.Clostridiaceae1.id.1869	0.00149663	20.665
rs4723021	T	C	-0.106376	0.0241944	7.42e-06	family.Clostridiaceae1.id.1869	0.0014109	19.3284
rs550843	T	C	-0.0734787	0.0168383	7.09e-06	family.Clostridiaceae1.id.1869	0.00133603	19.0399
rs56188186	A	G	0.0967774	0.0217471	8.24e-06	family.Clostridiaceae1.id.1869	0.00149598	19.8006
rs62397761	A	G	0.0615805	0.0136198	9.08e-06	family.Clostridiaceae1.id.1869	0.00143274	20.4402
rs881532	A	G	-0.0533035	0.0119011	7.9e-06	family.Clostridiaceae1.id.1869	0.00140577	20.0576
rs10890671	T	C	-0.0537401	0.0118848	6.52e-06	genus.Collinsella.id.815	0.00142438	20.4433
rs12921100	A	T	0.0563759	0.0127019	8.23e-06	genus.Collinsella.id.815	0.00137242	19.6965
rs2103510	G	A	0.0786551	0.0168217	2.42e-06	genus.Collinsella.id.815	0.00152295	21.8602
rs2671662	C	G	-0.0567751	0.011945	2.22e-06	genus.Collinsella.id.815	0.00157359	22.5883
rs73052258	G	A	0.0930178	0.0202658	1.72e-06	genus.Collinsella.id.815	0.00146757	21.0641
rs75672793	A	G	-0.108908	0.0240522	6.14e-06	genus.Collinsella.id.815	0.00162443	20.4995
rs9541268	C	A	0.09597	0.0197312	8.79e-07	genus.Collinsella.id.815	0.00182855	23.6535
rs10904297	A	G	-0.167804	0.0389812	2.69e-06	genus..Ruminococcustorquesgroup.id.14377	0.00586135	18.5191
rs10967781	C	A	0.0507994	0.0113322	8.37e-06	genus..Ruminococcustorquesgroup.id.14377	0.00112822	20.0927
rs12434631	A	G	0.074697	0.0153401	2.77e-06	genus..Ruminococcustorquesgroup.id.14377	0.00136454	23.7084
rs13154778	T	A	0.0563358	0.0129526	7.16e-06	genus..Ruminococcustorquesgroup.id.14377	0.00106192	18.9149
rs1475330	T	C	0.0523492	0.01182	8.13e-06	genus..Ruminococcustorquesgroup.id.14377	0.00112906	19.6125
rs1972694	T	A	-0.0614094	0.0137321	8.93e-06	genus..Ruminococcustorquesgroup.id.14377	0.00115113	19.9963
rs35866622	T	C	-0.0612024	0.0109421	2.21e-08	genus..Ruminococcustorquesgroup.id.14377	0.00181138	31.2812
rs4073731	T	C	0.0651948	0.0142221	4.05e-06	genus..Ruminococcustorquesgroup.id.14377	0.0011796	21.0111
rs73130967	A	T	0.0770375	0.0168264	3.71e-06	genus..Ruminococcustorquesgroup.id.14377	0.00123071	20.9589
rs77034621	T	G	-0.151553	0.0335878	6.07e-06	genus..Ruminococcustorquesgroup.id.14377	0.00237086	20.3547
rs773123	T	A	0.0824005	0.0173862	1.59e-06	genus..Ruminococcustorquesgroup.id.14377	0.00131871	22.4595
rs8080469	G	A	0.0490727	0.0107036	3.5e-06	genus..Ruminococcustorquesgroup.id.14377	0.0011796	21.0169
rs8141465	A	G	0.0480778	0.0107442	9.65e-06	genus..Ruminococcustorquesgroup.id.14377	0.00112422	20.0212
rs10931481	G	A	0.0610096	0.0130484	3.38e-06	genus..Ruminococcusgauvreauiigroup.id.11342	0.00163098	21.8582
rs12079579	A	G	0.0955324	0.0213436	5.04e-06	genus..Ruminococcusgauvreauiigroup.id.11342	0.00154035	20.0308
rs12539819	C	T	0.110654	0.0240684	4.49e-06	genus..Ruminococcusgauvreauiigroup.id.11342	0.00177901	21.1332
rs13188803	T	A	0.0709419	0.0156855	7.28e-06	genus..Ruminococcusgauvreauiigroup.id.11342	0.00159131	20.4522
rs1391597	C	T	0.0590284	0.0124874	1.86e-06	genus..Ruminococcusgauvreauiigroup.id.11342	0.001667	22.3417
rs2047242	A	G	-0.067603	0.0133738	2.46e-07	genus..Ruminococcusgauvreauiigroup.id.11342	0.00190764	25.5481
rs2105937	A	G	0.0580215	0.0127806	5.1e-06	genus..Ruminococcusgauvreauiigroup.id.11342	0.00153982	20.6069
rs2166943	A	C	0.0566974	0.0123497	5.28e-06	genus..Ruminococcusgauvreauiigroup.id.11342	0.00157316	21.0742
rs289410	G	A	-0.0654926	0.0139101	2.27e-06	genus..Ruminococcusgauvreauiigroup.id.11342	0.00165405	22.1645
rs431418	A	G	-0.094737	0.0210157	5.54e-06	genus..Ruminococcusgauvreauiigroup.id.11342	0.00152685	20.3182
rs71386687	T	G	0.121037	0.02386	2.91e-07	genus..Ruminococcusgauvreauiigroup.id.11342	0.00226412	25.7288
rs73802842	C	A	0.0736808	0.0169665	7.48e-06	genus..Ruminococcusgauvreauiigroup.id.11342	0.00140732	18.8565
rs9870933	A	G	0.0621643	0.0126072	8.49e-07	genus..Ruminococcusgauvreauiigroup.id.11342	0.00181358	24.3098
rs11026530	T	C	0.0822408	0.0186379	9.43e-06	order.Enterobacteriales.id.3468	0.00144179	19.4678
rs111229068	A	T	0.110561	0.0241719	3.65e-06	order.Enterobacteriales.id.3468	0.00169114	20.9176
rs2374342	C	A	0.0582927	0.0126195	4.52e-06	order.Enterobacteriales.id.3468	0.00156913	21.3345
rs35673018	G	A	0.0899642	0.0202934	7.63e-06	order.Enterobacteriales.id.3468	0.00147261	19.65
rs4792380	A	T	0.115598	0.0257683	9.49e-06	order.Enterobacteriales.id.3468	0.00157431	20.1215
rs504442	T	G	0.084159	0.0189479	5.17e-06	order.Enterobacteriales.id.3468	0.00145082	19.7249
rs61973590	C	G	-0.0605392	0.0133696	8.54e-06	order.Enterobacteriales.id.3468	0.00150869	20.5008
rs62210023	A	G	0.0606754	0.0130125	3.13e-06	order.Enterobacteriales.id.3468	0.00160616	21.739
rs78143293	A	G	-0.0848521	0.0170415	1.2e-06	order.Enterobacteriales.id.3468	0.00182336	24.7882
rs79757635	C	A	0.0758597	0.0171286	9.32e-06	order.Enterobacteriales.id.3468	0.00145957	19.6117
rs80319214	C	G	0.0990404	0.0215877	6.95e-06	order.Enterobacteriales.id.3468	0.00166229	21.0446
rs11026530	T	C	0.0822408	0.0186379	9.43e-06	family.Enterobacteriaceae.id.3469	0.00144179	19.4678
rs111229068	A	T	0.110561	0.0241719	3.65e-06	family.Enterobacteriaceae.id.3469	0.00169114	20.9176
rs2374342	C	A	0.0582927	0.0126195	4.52e-06	family.Enterobacteriaceae.id.3469	0.00156913	21.3345
rs35673018	G	A	0.0899642	0.0202934	7.63e-06	family.Enterobacteriaceae.id.3469	0.00147261	19.65
rs4792380	A	T	0.115598	0.0257683	9.49e-06	family.Enterobacteriaceae.id.3469	0.00157431	20.1215
rs504442	T	G	0.084159	0.0189479	5.17e-06	family.Enterobacteriaceae.id.3469	0.00145082	19.7249
rs61973590	C	G	-0.0605392	0.0133696	8.54e-06	family.Enterobacteriaceae.id.3469	0.00150869	20.5008
rs62210023	A	G	0.0606754	0.0130125	3.13e-06	family.Enterobacteriaceae.id.3469	0.00160616	21.739
rs78143293	A	G	-0.0848521	0.0170415	1.2e-06	family.Enterobacteriaceae.id.3469	0.00182336	24.7882
rs79757635	C	A	0.0758597	0.0171286	9.32e-06	family.Enterobacteriaceae.id.3469	0.00145957	19.6117
rs80319214	C	G	0.0990404	0.0215877	6.95e-06	family.Enterobacteriaceae.id.3469	0.00166229	21.0446
rs11069458	T	C	-0.0680947	0.015503	7.72e-06	genus.Bilophila.id.3170	0.00149843	19.2898
rs116261629	G	C	0.128112	0.0261358	8.62e-07	genus.Bilophila.id.3170	0.00212632	24.0233
rs1241171	G	A	-0.0692654	0.0150148	4.24e-06	genus.Bilophila.id.3170	0.0016526	21.2777
rs1571225	C	T	0.0826826	0.0170621	1.12e-06	genus.Bilophila.id.3170	0.0018236	23.4797
rs1917709	A	T	0.118509	0.026742	7.37e-06	genus.Bilophila.id.3170	0.00180081	19.6354
rs1969927	G	A	0.0564589	0.0126935	9.07e-06	genus.Bilophila.id.3170	0.00154597	19.7804
rs2713349	A	T	0.0617228	0.0140174	8.63e-06	genus.Bilophila.id.3170	0.00150624	19.3859
rs2728491	G	T	-0.0627416	0.0139456	6.33e-06	genus.Bilophila.id.3170	0.00157197	20.2379
rs3827020	C	T	0.0766479	0.0160642	1.79e-06	genus.Bilophila.id.3170	0.00179955	22.7621
rs4798126	G	A	0.073288	0.016799	7.15e-06	genus.Bilophila.id.3170	0.00148739	19.0297
rs542415	T	C	-0.0613623	0.0133436	4.71e-06	genus.Bilophila.id.3170	0.00165238	21.1441
rs60178956	G	A	-0.0624818	0.0141485	8.06e-06	genus.Bilophila.id.3170	0.00152403	19.4993
rs6793291	C	A	0.112729	0.0241633	3.11e-06	genus.Bilophila.id.3170	0.00196564	21.7611
rs72676854	T	C	0.123209	0.026882	5.62e-06	genus.Bilophila.id.3170	0.00180517	21.0031
rs7802841	C	A	0.0670097	0.0137701	1.77e-06	genus.Bilophila.id.3170	0.00183865	23.6775
rs8013541	A	T	-0.0571991	0.0125673	5.48e-06	genus.Bilophila.id.3170	0.00160876	20.7123
rs9899990	A	G	-0.102702	0.0233878	9.07e-06	genus.Bilophila.id.3170	0.0015927	19.2801
rs1107244	G	A	0.0758558	0.0171182	3.59e-06	genus.Alistipes.id.968	0.00111629	19.6341
rs11769002	G	A	-0.0528793	0.0109389	1.45e-06	genus.Alistipes.id.968	0.00132817	23.3657
rs11958296	A	G	-0.0981222	0.0218272	9.3e-06	genus.Alistipes.id.968	0.00124482	20.2062
rs12990744	C	T	-0.0776618	0.0172986	8.21e-06	genus.Alistipes.id.968	0.0012059	20.1531
rs1689282	A	C	-0.0520061	0.0113942	5.28e-06	genus.Alistipes.id.968	0.00121751	20.8301
rs2290844	C	T	0.0813969	0.0191632	9.1e-06	genus.Alistipes.id.968	0.00102574	18.0398
rs2450745	A	C	-0.080524	0.0184702	7.12e-06	genus.Alistipes.id.968	0.00108054	19.0046
rs2875322	T	C	-0.0580945	0.0131432	8.78e-06	genus.Alistipes.id.968	0.00111779	19.5351
rs34417064	A	G	-0.048202	0.0106868	7.01e-06	genus.Alistipes.id.968	0.00115653	20.3414
rs4810359	A	G	-0.0652428	0.0146155	7.5e-06	genus.Alistipes.id.968	0.00114522	19.9244
rs62576416	T	C	0.0492647	0.0109733	7.5e-06	genus.Alistipes.id.968	0.00114624	20.1534
rs7129639	C	A	-0.0524955	0.0109584	1.78e-06	genus.Alistipes.id.968	0.00130433	22.9458
rs8130320	A	G	-0.049002	0.010717	4.84e-06	genus.Alistipes.id.968	0.00118841	20.904
rs11110282	A	G	-0.101189	0.0217379	4.85e-06	class.Bacilli.id.1673	0.00135028	21.6661
rs111552159	C	G	0.128032	0.0286921	9.13e-06	class.Bacilli.id.1673	0.00175127	19.9083
rs11730038	G	A	-0.0630747	0.0128717	1.96e-06	class.Bacilli.id.1673	0.00137994	24.0097
rs12797734	T	C	0.0572158	0.0126793	7.21e-06	class.Bacilli.id.1673	0.00120332	20.3606
rs13068444	A	G	0.0601035	0.0136407	9.53e-06	class.Bacilli.id.1673	0.00112355	19.4121
rs1595463	C	A	0.0476864	0.0108547	7.97e-06	class.Bacilli.id.1673	0.00111063	19.2975
rs1962325	C	G	0.0554219	0.0114789	1.38e-06	class.Bacilli.id.1673	0.0013413	23.3083
rs28564647	T	G	-0.0613034	0.0137579	7.81e-06	class.Bacilli.id.1673	0.00114188	19.8525
rs2952251	A	G	-0.0598868	0.0123903	1.08e-06	class.Bacilli.id.1673	0.0013439	23.3588
rs34989881	A	G	0.111056	0.0246039	6.55e-06	class.Bacilli.id.1673	0.00156887	20.3708
rs35344081	G	A	0.0619529	0.0127066	1.01e-06	class.Bacilli.id.1673	0.00136637	23.769
rs4028634	T	C	0.0520614	0.0109842	2.21e-06	class.Bacilli.id.1673	0.00129111	22.462
rs4459992	T	C	0.0535854	0.0116362	4.3e-06	class.Bacilli.id.1673	0.00121995	21.2042
rs57872228	C	T	-0.0714773	0.0146647	9.22e-07	class.Bacilli.id.1673	0.00136544	23.7542
rs694949	A	G	-0.081146	0.0180042	7.6e-06	class.Bacilli.id.1673	0.00122221	20.3111
rs74352383	T	A	-0.104496	0.0217083	1.53e-06	class.Bacilli.id.1673	0.00140072	23.1682
rs74663707	C	T	0.0979154	0.0224074	8.46e-06	class.Bacilli.id.1673	0.00120946	19.0926
rs7666190	C	A	-0.104044	0.0247934	8.47e-06	class.Bacilli.id.1673	0.0016846	17.6068
rs76717940	T	A	0.156331	0.0325945	1.07e-06	class.Bacilli.id.1673	0.00286119	22.9982
rs77558518	A	G	-0.107255	0.0222879	1.34e-06	class.Bacilli.id.1673	0.00146021	23.1548
rs78938557	T	C	0.108007	0.0232858	1.07e-06	class.Bacilli.id.1673	0.001411	21.5113
rs9581006	C	T	0.225309	0.0467697	1.79e-06	class.Bacilli.id.1673	0.00542712	23.1966
rs11110282	A	G	-0.10239	0.0217849	3.96e-06	order.Lactobacillales.id.1800	0.00138253	22.0875
rs111552159	C	G	0.128854	0.0287397	8.31e-06	order.Lactobacillales.id.1800	0.00177388	20.0982
rs11627423	C	A	0.0499263	0.0109744	5.09e-06	order.Lactobacillales.id.1800	0.00119663	20.6941
rs11730038	G	A	-0.0605384	0.0129052	5.1e-06	order.Lactobacillales.id.1800	0.00127074	22.0029
rs12797734	T	C	0.0571279	0.0127113	7.77e-06	order.Lactobacillales.id.1800	0.00119942	20.196
rs1595463	C	A	0.0479749	0.0108801	7.44e-06	order.Lactobacillales.id.1800	0.00112416	19.4406
rs1962325	C	G	0.0546878	0.0115069	1.96e-06	order.Lactobacillales.id.1800	0.00130587	22.5845
rs2370083	G	T	-0.08054	0.0180992	8.33e-06	order.Lactobacillales.id.1800	0.00115108	19.7995
rs2952251	A	G	-0.0629317	0.0124177	3.36e-07	order.Lactobacillales.id.1800	0.00148428	25.6805
rs34989881	A	G	0.113479	0.0246452	4.09e-06	order.Lactobacillales.id.1800	0.00163817	21.1982
rs35344081	G	A	0.0642442	0.0127358	4.16e-07	order.Lactobacillales.id.1800	0.00146936	25.4427
rs4028634	T	C	0.0532915	0.01101	1.35e-06	order.Lactobacillales.id.1800	0.0013528	23.4257
rs57872228	C	T	-0.0688415	0.0146994	2.58e-06	order.Lactobacillales.id.1800	0.00126672	21.9306
rs74352383	T	A	-0.103396	0.021758	1.88e-06	order.Lactobacillales.id.1800	0.00137159	22.5799
rs74663707	C	T	0.0982594	0.0224613	8.4e-06	order.Lactobacillales.id.1800	0.00121784	19.1348
rs76717940	T	A	0.160943	0.0327	6.55e-07	order.Lactobacillales.id.1800	0.00302792	24.218
rs77558518	A	G	-0.106466	0.0223484	1.67e-06	order.Lactobacillales.id.1800	0.00143815	22.6921
rs78938557	T	C	0.10553	0.0233581	2.31e-06	order.Lactobacillales.id.1800	0.00134531	20.409
rs9581006	C	T	0.22583	0.0469228	1.77e-06	order.Lactobacillales.id.1800	0.00545374	23.152
rs11128180	A	G	0.0648288	0.0140126	4.52e-06	genus.LachnospiraceaeUCG004.id.11324	0.00147743	21.4011
rs11128180	A	G	0.0592944	0.0128769	3.67e-06	class.Betaproteobacteria.id.2867	0.00123475	21.2008
rs12467854	G	C	0.0641363	0.0131766	1.1e-06	class.Betaproteobacteria.id.2867	0.0013886	23.6891
rs1511453	A	G	0.0923492	0.0199158	4.76e-06	class.Betaproteobacteria.id.2867	0.00125692	21.499
rs1928341	A	G	0.0525581	0.0110408	2.02e-06	class.Betaproteobacteria.id.2867	0.0013196	22.6584
rs2321387	G	A	-0.0494596	0.0109424	5.8e-06	class.Betaproteobacteria.id.2867	0.00118993	20.428
rs2367850	G	C	0.064006	0.0130374	9.12e-07	class.Betaproteobacteria.id.2867	0.0014397	24.0993
rs2613606	C	T	-0.0513106	0.0109091	2.2e-06	class.Betaproteobacteria.id.2867	0.00128859	22.12
rs320161	A	G	0.0572286	0.01262	7.33e-06	class.Betaproteobacteria.id.2867	0.00120571	20.5617
rs4033856	C	T	0.0832423	0.0167237	5.17e-07	class.Betaproteobacteria.id.2867	0.00155141	24.7725
rs56386628	C	T	-0.0622252	0.0135688	5.87e-06	class.Betaproteobacteria.id.2867	0.00122499	21.0281
rs6087811	T	G	-0.0978177	0.0198522	7.44e-07	class.Betaproteobacteria.id.2867	0.00149789	24.2753
rs62395635	T	C	0.109741	0.0236	2.94e-06	class.Betaproteobacteria.id.2867	0.00142917	21.62
rs72747231	C	G	-0.137281	0.0290338	2.06e-06	class.Betaproteobacteria.id.2867	0.00196694	22.353
rs75242906	C	T	-0.121083	0.028075	9.27e-06	class.Betaproteobacteria.id.2867	0.00171885	18.5972
rs11146701	A	G	0.0473596	0.010541	7.08e-06	order.Bacteroidales.id.913	0.00110668	20.1839
rs13291169	C	G	0.0689676	0.0148765	3.75e-06	order.Bacteroidales.id.913	0.00122573	21.4901
rs17343978	A	C	-0.0552057	0.0120278	8.36e-06	order.Bacteroidales.id.913	0.00114773	21.0645
rs2032750	T	C	-0.0508393	0.0106807	1.92e-06	order.Bacteroidales.id.913	0.00126746	22.6542
rs4146051	A	G	-0.107377	0.0245661	8.76e-06	order.Bacteroidales.id.913	0.00167719	19.1017
rs4916508	G	A	-0.0466729	0.0105312	8.47e-06	order.Bacteroidales.id.913	0.00107074	19.6392
rs55773148	G	A	-0.121514	0.0236759	3.9e-07	order.Bacteroidales.id.913	0.00231565	26.3366
rs62531359	T	G	0.0655728	0.0149891	9.09e-06	order.Bacteroidales.id.913	0.00104357	19.136
rs62575403	C	T	0.140055	0.0311128	7.06e-06	order.Bacteroidales.id.913	0.00209157	20.2595
rs72706335	T	C	-0.22241	0.0493458	7.66e-06	order.Bacteroidales.id.913	0.00529119	20.3039
rs73975615	G	A	-0.207018	0.0442633	1.22e-06	order.Bacteroidales.id.913	0.00648718	21.8609
rs7546249	T	A	-0.0567113	0.0118386	1.55e-06	order.Bacteroidales.id.913	0.00125015	22.9452
rs7631304	G	A	-0.0645771	0.0132957	8.37e-07	order.Bacteroidales.id.913	0.00128504	23.5876
rs79585701	A	C	0.0646823	0.0149628	9.99e-06	order.Bacteroidales.id.913	0.00101823	18.6851
rs929878	C	T	-0.0548532	0.012153	4.73e-06	order.Bacteroidales.id.913	0.00110994	20.3701
rs11146701	A	G	0.0473596	0.010541	7.08e-06	class.Bacteroidia.id.912	0.00110668	20.1839
rs13291169	C	G	0.0689676	0.0148765	3.75e-06	class.Bacteroidia.id.912	0.00122573	21.4901
rs17343978	A	C	-0.0552057	0.0120278	8.36e-06	class.Bacteroidia.id.912	0.00114773	21.0645
rs2032750	T	C	-0.0508393	0.0106807	1.92e-06	class.Bacteroidia.id.912	0.00126746	22.6542
rs4146051	A	G	-0.107377	0.0245661	8.76e-06	class.Bacteroidia.id.912	0.00167719	19.1017
rs4916508	G	A	-0.0466729	0.0105312	8.47e-06	class.Bacteroidia.id.912	0.00107074	19.6392
rs55773148	G	A	-0.121514	0.0236759	3.9e-07	class.Bacteroidia.id.912	0.00231565	26.3366
rs62531359	T	G	0.0655728	0.0149891	9.09e-06	class.Bacteroidia.id.912	0.00104357	19.136
rs62575403	C	T	0.140055	0.0311128	7.06e-06	class.Bacteroidia.id.912	0.00209157	20.2595
rs72706335	T	C	-0.22241	0.0493458	7.66e-06	class.Bacteroidia.id.912	0.00529119	20.3039
rs73975615	G	A	-0.207018	0.0442633	1.22e-06	class.Bacteroidia.id.912	0.00648718	21.8609
rs7546249	T	A	-0.0567113	0.0118386	1.55e-06	class.Bacteroidia.id.912	0.00125015	22.9452
rs7631304	G	A	-0.0645771	0.0132957	8.37e-07	class.Bacteroidia.id.912	0.00128504	23.5876
rs79585701	A	C	0.0646823	0.0149628	9.99e-06	class.Bacteroidia.id.912	0.00101823	18.6851
rs929878	C	T	-0.0548532	0.012153	4.73e-06	class.Bacteroidia.id.912	0.00110994	20.3701
rs11149971	C	T	0.117605	0.02339	1.04e-06	genus.Blautia.id.1992	0.00155285	25.2777
rs113271346	C	T	0.0782682	0.0172116	6.85e-06	genus.Blautia.id.1992	0.00118262	20.6765
rs115043014	G	A	-0.206605	0.043992	5.19e-06	genus.Blautia.id.1992	0.00447934	22.0475
rs117001700	T	C	0.196414	0.0441122	8.84e-06	genus.Blautia.id.1992	0.00397721	19.8177
rs12453000	C	T	0.0625335	0.0129987	1.26e-06	genus.Blautia.id.1992	0.0012974	23.1406
rs16892041	T	C	-0.0622605	0.0141804	8.82e-06	genus.Blautia.id.1992	0.00105368	19.2753
rs2788271	T	G	-0.0575596	0.0133492	7.16e-06	genus.Blautia.id.1992	0.00101626	18.59
rs3005511	A	G	0.0501085	0.0110768	6.19e-06	genus.Blautia.id.1992	0.00111848	20.4621
rs4926264	T	C	0.0826207	0.0178239	5.1e-06	genus.Blautia.id.1992	0.0011743	21.4844
rs67794373	C	T	0.0601709	0.0123443	1e-06	genus.Blautia.id.1992	0.00130679	23.7571
rs682885	A	G	-0.0493376	0.0107359	4.49e-06	genus.Blautia.id.1992	0.00115437	21.117
rs72973581	A	G	0.125169	0.0265408	1.74e-06	genus.Blautia.id.1992	0.0017395	22.2381
rs7860714	A	G	-0.0502178	0.0109853	4.09e-06	genus.Blautia.id.1992	0.00114929	20.8952
rs11150282	T	C	0.098235	0.0197127	7.36e-07	order.Gastranaerophilales.id.1591	0.00421709	24.8253
rs113884518	T	C	-0.20591	0.0455376	7.74e-06	order.Gastranaerophilales.id.1591	0.00459008	20.437
rs1221147	T	A	0.126305	0.0279161	4.86e-06	order.Gastranaerophilales.id.1591	0.00354195	20.4635
rs16851659	G	C	-0.0895168	0.0186555	1.27e-06	order.Gastranaerophilales.id.1591	0.0039038	23.0169
rs28678345	T	C	0.213083	0.0471377	8.06e-06	order.Gastranaerophilales.id.1591	0.00471334	20.4249
rs367480	G	A	-0.0841649	0.0185948	7.52e-06	order.Gastranaerophilales.id.1591	0.00347327	20.4801
rs4129395	G	A	0.0904264	0.0185253	1.22e-06	order.Gastranaerophilales.id.1591	0.00403713	23.8183
rs73074665	A	T	0.164631	0.0356037	3.62e-06	order.Gastranaerophilales.id.1591	0.00370536	21.3739
rs789069	A	C	-0.10413	0.0234459	6.5e-06	order.Gastranaerophilales.id.1591	0.00334905	19.7182
rs79790072	T	C	0.226103	0.0488017	3.54e-06	order.Gastranaerophilales.id.1591	0.00520318	21.4551
rs8028558	A	G	0.08346	0.0188504	9.78e-06	order.Gastranaerophilales.id.1591	0.00332553	19.596
rs9864379	T	C	-0.160521	0.0292752	4.66e-08	order.Gastranaerophilales.id.1591	0.0051854	30.0549
rs11155559	T	C	0.0956023	0.0212961	8.92e-06	genus.Barnesiella.id.944	0.00150359	20.1499
rs113258194	A	G	0.098992	0.0214121	7.31e-06	genus.Barnesiella.id.944	0.00153038	21.3708
rs12909713	C	T	-0.0550716	0.0120039	4.95e-06	genus.Barnesiella.id.944	0.00147954	21.045
rs13242616	T	C	-0.0583747	0.0123176	2.29e-06	genus.Barnesiella.id.944	0.00160798	22.4562
rs199035	G	A	0.0559495	0.0119716	3e-06	genus.Barnesiella.id.944	0.00156384	21.8388
rs2057922	G	C	0.0915241	0.0194623	3.83e-06	genus.Barnesiella.id.944	0.00155409	22.1117
rs2276875	A	G	-0.0697176	0.0139537	4.65e-07	genus.Barnesiella.id.944	0.00179362	24.9599
rs2428166	G	A	-0.165859	0.0337309	8.51e-07	genus.Barnesiella.id.944	0.00297936	24.172
rs28418786	C	G	-0.0791324	0.0174957	6.48e-06	genus.Barnesiella.id.944	0.00149122	20.4542
rs28479800	A	T	-0.09152	0.0210002	7.93e-06	genus.Barnesiella.id.944	0.00152944	18.9895
rs35177866	A	G	0.0917125	0.0190133	2.95e-06	genus.Barnesiella.id.944	0.00173411	23.2635
rs62251337	A	G	-0.0690763	0.0149374	4.24e-06	genus.Barnesiella.id.944	0.00153117	21.3818
rs72684847	T	C	-0.114369	0.0253873	6.76e-06	genus.Barnesiella.id.944	0.00156062	20.2917
rs76181748	C	T	-0.0778559	0.017164	6.78e-06	genus.Barnesiella.id.944	0.00144677	20.5724
rs77455852	T	G	-0.0891491	0.0195601	3.16e-06	genus.Barnesiella.id.944	0.0015485	20.7696
rs79795328	A	G	-0.0818645	0.0176441	4.23e-06	genus.Barnesiella.id.944	0.00157382	21.5243
rs111810795	C	T	-0.0867108	0.0180573	1.73e-06	family.Veillonellaceae.id.2172	0.00147548	23.056
rs114889439	A	G	-0.253809	0.0539169	6.19e-06	family.Veillonellaceae.id.2172	0.00673516	22.1462
rs11700976	C	A	0.0503337	0.0113763	9.25e-06	family.Veillonellaceae.id.2172	0.00122419	19.5731
rs12186441	G	A	0.208096	0.0453999	4.53e-06	family.Veillonellaceae.id.2172	0.00399649	21.0015
rs12668619	A	G	0.055301	0.0117654	2.57e-06	family.Veillonellaceae.id.2172	0.00138141	22.0902
rs12741784	C	T	-0.0621452	0.0119266	1.28e-07	family.Veillonellaceae.id.2172	0.00170822	27.1473
rs1442060	G	A	-0.0514024	0.0112125	4.51e-06	family.Veillonellaceae.id.2172	0.00131379	21.0141
rs1447205	G	C	-0.0520689	0.0115656	7.35e-06	family.Veillonellaceae.id.2172	0.00126748	20.266
rs1693340	T	C	0.0818934	0.018245	9.25e-06	family.Veillonellaceae.id.2172	0.00133617	20.1443
rs2175069	A	G	-0.0526752	0.0114886	4.64e-06	family.Veillonellaceae.id.2172	0.00131412	21.0194
rs2561116	T	G	-0.083617	0.0187159	7.89e-06	family.Veillonellaceae.id.2172	0.00124783	19.9578
rs2585520	G	T	-0.0904972	0.0200428	5.27e-06	family.Veillonellaceae.id.2172	0.00131348	20.3844
rs4263802	G	A	0.050942	0.0114921	7.45e-06	family.Veillonellaceae.id.2172	0.00122843	19.647
rs4461038	A	G	-0.0554965	0.0119467	3.73e-06	family.Veillonellaceae.id.2172	0.00134915	21.5764
rs4797169	T	C	0.0587799	0.0128297	4.49e-06	family.Veillonellaceae.id.2172	0.00131233	20.9881
rs61264131	A	C	0.202367	0.0464388	6.75e-06	family.Veillonellaceae.id.2172	0.0061376	18.9773
rs6692542	A	G	0.0534397	0.0118254	8.68e-06	family.Veillonellaceae.id.2172	0.00127666	20.4195
rs6909981	C	T	-0.0638697	0.0141765	5.48e-06	family.Veillonellaceae.id.2172	0.00126891	20.2953
rs75768969	C	G	-0.0703773	0.0156855	7.19e-06	family.Veillonellaceae.id.2172	0.00125858	20.1287
rs79535861	A	C	0.100666	0.0207016	1.58e-06	family.Veillonellaceae.id.2172	0.00156757	23.643
rs9345168	C	A	0.0509102	0.0113253	8.49e-06	family.Veillonellaceae.id.2172	0.00126326	20.2049
rs11181912	G	A	-0.0579153	0.0118796	9.95e-07	class.Gammaproteobacteria.id.3303	0.00148168	23.7643
rs12404135	A	G	-0.0788843	0.0172415	8.89e-06	class.Gammaproteobacteria.id.3303	0.00137248	20.9302
rs6469506	T	A	0.0541424	0.0116333	3.29e-06	class.Gammaproteobacteria.id.3303	0.00135001	21.6578
rs6706173	A	C	0.074251	0.0146392	1.99e-07	class.Gammaproteobacteria.id.3303	0.00160328	25.7225
rs75101789	C	T	0.0729012	0.0163003	8.79e-06	class.Gammaproteobacteria.id.3303	0.00124672	19.9998
rs79795896	A	G	-0.15921	0.0351373	7.92e-06	class.Gammaproteobacteria.id.3303	0.00270228	20.5253
rs9494710	C	T	-0.0549673	0.0120924	4.55e-06	class.Gammaproteobacteria.id.3303	0.00131855	20.6599
rs9973122	T	A	0.0740614	0.0162596	6.77e-06	class.Gammaproteobacteria.id.3303	0.00132395	20.7447
rs11184341	G	C	0.0655342	0.0142231	4.13e-06	order.Verrucomicrobiales.id.4030	0.00178625	21.2264
rs111862613	T	C	0.090699	0.0196746	3.74e-06	order.Verrucomicrobiales.id.4030	0.00182539	21.248
rs117107102	A	G	0.204683	0.0431573	2.92e-06	order.Verrucomicrobiales.id.4030	0.00450094	22.4844
rs11729256	T	C	0.0749798	0.0150177	6.73e-07	order.Verrucomicrobiales.id.4030	0.00209725	24.9235
rs12908520	G	A	0.0618926	0.0130946	2.17e-06	order.Verrucomicrobiales.id.4030	0.00187966	22.3366
rs2602429	C	T	0.0746844	0.0156194	2.58e-06	order.Verrucomicrobiales.id.4030	0.00195194	22.8589
rs4242783	G	A	0.0689292	0.0147693	2.64e-06	order.Verrucomicrobiales.id.4030	0.00185979	21.7777
rs4936098	A	G	0.0648843	0.0135928	1.12e-06	order.Verrucomicrobiales.id.4030	0.00191785	22.7817
rs61779207	G	A	-0.0758309	0.0167762	6.72e-06	order.Verrucomicrobiales.id.4030	0.00175963	20.4283
rs74542928	T	C	0.112164	0.0236422	1.63e-06	order.Verrucomicrobiales.id.4030	0.00200272	22.5036
rs9349825	A	G	-0.0704036	0.0147128	2.54e-06	order.Verrucomicrobiales.id.4030	0.0019273	22.8942
rs941682	G	A	-0.0631436	0.0143767	9.61e-06	order.Verrucomicrobiales.id.4030	0.00163086	19.287
rs11184341	G	C	0.0655855	0.0142236	4.06e-06	genus.Akkermansia.id.4037	0.00178905	21.2579
rs111862613	T	C	0.0911199	0.0196748	3.39e-06	genus.Akkermansia.id.4037	0.00184246	21.4452
rs117107102	A	G	0.204406	0.0431629	3.01e-06	genus.Akkermansia.id.4037	0.00448856	22.4178
rs11729256	T	C	0.0750473	0.0150184	6.58e-07	genus.Akkermansia.id.4037	0.00210099	24.966
rs12908520	G	A	0.061772	0.0130954	2.26e-06	genus.Akkermansia.id.4037	0.0018723	22.2471
rs2602429	C	T	0.0745352	0.0156201	2.72e-06	genus.Akkermansia.id.4037	0.00194416	22.7656
rs4242783	G	A	0.0685454	0.0147701	3e-06	genus.Akkermansia.id.4037	0.00183914	21.5336
rs4936098	A	G	0.0649225	0.0135934	1.1e-06	genus.Akkermansia.id.4037	0.00192011	22.8067
rs61779207	G	A	-0.0760539	0.0167769	6.32e-06	genus.Akkermansia.id.4037	0.00176997	20.5468
rs74542928	T	C	0.112623	0.0236434	1.48e-06	genus.Akkermansia.id.4037	0.00201908	22.6858
rs9349825	A	G	-0.0703407	0.0147133	2.6e-06	genus.Akkermansia.id.4037	0.0019239	22.8518
rs941682	G	A	-0.0632957	0.0143777	9.17e-06	genus.Akkermansia.id.4037	0.00163864	19.3775
rs11184341	G	C	0.0655301	0.014223	4.14e-06	family.Verrucomicrobiaceae.id.4036	0.00178603	21.2238
rs111862613	T	C	0.0907065	0.0196746	3.73e-06	family.Verrucomicrobiaceae.id.4036	0.00182569	21.2515
rs117107102	A	G	0.204683	0.0431573	2.92e-06	family.Verrucomicrobiaceae.id.4036	0.00450094	22.4844
rs11729256	T	C	0.0749798	0.0150177	6.73e-07	family.Verrucomicrobiaceae.id.4036	0.00209725	24.9235
rs12908520	G	A	0.0619104	0.0130946	2.15e-06	family.Verrucomicrobiaceae.id.4036	0.00188075	22.3496
rs2602429	C	T	0.0745516	0.0156195	2.7e-06	family.Verrucomicrobiaceae.id.4036	0.001945	22.7775
rs4242783	G	A	0.0687992	0.0147694	2.75e-06	family.Verrucomicrobiaceae.id.4036	0.00185278	21.6955
rs4936098	A	G	0.0648691	0.0135928	1.13e-06	family.Verrucomicrobiaceae.id.4036	0.00191696	22.7711
rs61779207	G	A	-0.0758811	0.0167762	6.63e-06	family.Verrucomicrobiaceae.id.4036	0.00176195	20.4553
rs74542928	T	C	0.112124	0.0236422	1.65e-06	family.Verrucomicrobiaceae.id.4036	0.00200131	22.4877
rs9349825	A	G	-0.0704354	0.0147128	2.51e-06	family.Verrucomicrobiaceae.id.4036	0.00192904	22.9149
rs941682	G	A	-0.0631526	0.0143767	9.58e-06	family.Verrucomicrobiaceae.id.4036	0.00163132	19.2925
rs11184341	G	C	0.0655342	0.0142231	4.13e-06	class.Verrucomicrobiae.id.4029	0.00178625	21.2264
rs111862613	T	C	0.090699	0.0196746	3.74e-06	class.Verrucomicrobiae.id.4029	0.00182539	21.248
rs117107102	A	G	0.204683	0.0431573	2.92e-06	class.Verrucomicrobiae.id.4029	0.00450094	22.4844
rs11729256	T	C	0.0749798	0.0150177	6.73e-07	class.Verrucomicrobiae.id.4029	0.00209725	24.9235
rs12908520	G	A	0.0618926	0.0130946	2.17e-06	class.Verrucomicrobiae.id.4029	0.00187966	22.3366
rs2602429	C	T	0.0746844	0.0156194	2.58e-06	class.Verrucomicrobiae.id.4029	0.00195194	22.8589
rs4242783	G	A	0.0689292	0.0147693	2.64e-06	class.Verrucomicrobiae.id.4029	0.00185979	21.7777
rs4936098	A	G	0.0648843	0.0135928	1.12e-06	class.Verrucomicrobiae.id.4029	0.00191785	22.7817
rs61779207	G	A	-0.0758309	0.0167762	6.72e-06	class.Verrucomicrobiae.id.4029	0.00175963	20.4283
rs74542928	T	C	0.112164	0.0236422	1.63e-06	class.Verrucomicrobiae.id.4029	0.00200272	22.5036
rs9349825	A	G	-0.0704036	0.0147128	2.54e-06	class.Verrucomicrobiae.id.4029	0.0019273	22.8942
rs941682	G	A	-0.0631436	0.0143767	9.61e-06	class.Verrucomicrobiae.id.4029	0.00163086	19.287
rs111966731	T	C	0.213114	0.047162	7.3e-06	genus.Oxalobacter.id.2978	0.00516759	20.4089
rs12002250	A	C	0.217122	0.0466317	1.42e-06	genus.Oxalobacter.id.2978	0.0050199	21.6693
rs1569853	T	C	-0.138078	0.0296981	3.65e-06	genus.Oxalobacter.id.2978	0.0047892	21.607
rs36057338	G	T	0.207847	0.0421439	8.8e-07	genus.Oxalobacter.id.2978	0.0056985	24.3116
rs4428215	G	A	0.130293	0.0242237	7.51e-08	genus.Oxalobacter.id.2978	0.00617658	28.9183
rs6000536	C	T	-0.130992	0.0253804	2.06e-07	genus.Oxalobacter.id.2978	0.00569099	26.626
rs736744	C	T	0.117882	0.0211262	2.57e-08	genus.Oxalobacter.id.2978	0.0066441	31.1218
rs111966731	T	C	0.204031	0.0445746	4.56e-06	family.Oxalobacteraceae.id.2966	0.00475314	20.9421
rs11246212	T	C	0.13607	0.0291797	4.51e-06	family.Oxalobacteraceae.id.2966	0.00422097	21.7369
rs12002250	A	C	0.196145	0.044523	5.53e-06	family.Oxalobacteraceae.id.2966	0.0040899	19.4
rs12509763	C	G	-0.16332	0.0360823	8.05e-06	family.Oxalobacteraceae.id.2966	0.00397855	20.4795
rs1569853	T	C	-0.140043	0.0281704	7.45e-07	family.Oxalobacteraceae.id.2966	0.00492134	24.7037
rs17138946	G	T	-0.189444	0.0430248	8.09e-06	family.Oxalobacteraceae.id.2966	0.00404296	19.3794
rs36057338	G	T	0.181604	0.0398742	6.26e-06	family.Oxalobacteraceae.id.2966	0.00435887	20.734
rs4428215	G	A	0.12561	0.0230053	4.88e-08	family.Oxalobacteraceae.id.2966	0.0057366	29.8005
rs561239	A	G	0.105525	0.0236769	7.19e-06	family.Oxalobacteraceae.id.2966	0.00396573	19.8558
rs6000536	C	T	-0.118383	0.0241355	7.39e-07	family.Oxalobacteraceae.id.2966	0.00463546	24.049
rs62435498	C	A	0.181521	0.0400608	7.46e-06	family.Oxalobacteraceae.id.2966	0.00427687	20.5227
rs736744	C	T	0.105642	0.0200648	1.49e-07	family.Oxalobacteraceae.id.2966	0.00533632	27.7099
rs7993559	C	A	0.0921059	0.0201114	5.04e-06	family.Oxalobacteraceae.id.2966	0.00418655	20.9661
rs80330081	A	C	-0.18756	0.0423688	6.64e-06	family.Oxalobacteraceae.id.2966	0.00417702	19.5885
rs934049	G	A	0.109751	0.0238636	4.21e-06	family.Oxalobacteraceae.id.2966	0.00425406	21.1433
rs112135816	T	G	-0.0775052	0.0171554	5.28e-06	family.Alcaligenaceae.id.2875	0.0013113	20.4083
rs112159068	A	T	0.131484	0.0281089	3.56e-06	family.Alcaligenaceae.id.2875	0.00187368	21.8768
rs1153990	A	G	-0.058727	0.0128306	5.97e-06	family.Alcaligenaceae.id.2875	0.00124488	20.9475
rs147968	C	T	0.0489475	0.0110321	9.13e-06	family.Alcaligenaceae.id.2875	0.00116969	19.6831
rs17000015	A	T	-0.0609257	0.0125363	1.13e-06	family.Alcaligenaceae.id.2875	0.00144013	23.6161
rs2367850	G	C	0.0629104	0.0131712	1.85e-06	family.Alcaligenaceae.id.2875	0.00139109	22.8108
rs28480294	T	C	-0.0516967	0.0115503	6.61e-06	family.Alcaligenaceae.id.2875	0.00122172	20.0301
rs4033856	C	T	0.081834	0.0168931	1.03e-06	family.Alcaligenaceae.id.2875	0.0014998	23.4635
rs62191117	A	G	0.0684302	0.0133636	2.76e-07	family.Alcaligenaceae.id.2875	0.00156878	26.2178
rs62395635	T	C	0.110583	0.0238514	3.35e-06	family.Alcaligenaceae.id.2875	0.00145009	21.4926
rs67737557	C	G	0.0738409	0.0151678	1.04e-06	family.Alcaligenaceae.id.2875	0.0014906	23.6971
rs6969323	A	C	-0.0593564	0.0129137	3.89e-06	family.Alcaligenaceae.id.2875	0.00125523	21.1244
rs7302582	G	C	-0.106817	0.023298	3.34e-06	family.Alcaligenaceae.id.2875	0.00138894	21.0175
rs74776516	T	G	-0.0944052	0.0213287	6.85e-06	family.Alcaligenaceae.id.2875	0.00134912	19.5887
rs7638039	T	C	0.0603335	0.0127779	2.7e-06	family.Alcaligenaceae.id.2875	0.00132601	22.2919
rs9537886	A	C	-0.0570888	0.0110683	2.35e-07	family.Alcaligenaceae.id.2875	0.0015804	26.6007
rs11228830	A	G	0.135265	0.0298411	6.55e-06	genus.Butyricimonas.id.945	0.00228434	20.542
rs113054641	G	A	-0.144881	0.0274574	1.74e-07	genus.Butyricimonas.id.945	0.00279069	27.8367
rs12304031	G	A	-0.086278	0.0196846	6.7e-06	genus.Butyricimonas.id.945	0.00179924	19.2072
rs12458763	A	C	0.122037	0.0269587	6.37e-06	genus.Butyricimonas.id.945	0.00196972	20.488
rs1862649	G	A	0.113124	0.0248176	4.76e-06	genus.Butyricimonas.id.945	0.00204828	20.7732
rs2114713	G	T	0.062721	0.0138998	6.88e-06	genus.Butyricimonas.id.945	0.00189333	20.3577
rs2642760	G	C	0.0713357	0.0145396	8.58e-07	genus.Butyricimonas.id.945	0.00225856	24.0674
rs270727	G	C	-0.0694173	0.0150795	5.38e-06	genus.Butyricimonas.id.945	0.00198883	21.1874
rs326049	C	G	0.0759694	0.0167617	8.19e-06	genus.Butyricimonas.id.945	0.00194202	20.5379
rs62130338	G	A	-0.0732608	0.0158324	3.9e-06	genus.Butyricimonas.id.945	0.00202409	21.4076
rs62390301	T	C	-0.0872983	0.0174893	7.42e-07	genus.Butyricimonas.id.945	0.00233752	24.9107
rs7083431	A	C	0.0703539	0.0144439	8.85e-07	genus.Butyricimonas.id.945	0.0022048	23.7208
rs71428626	G	T	-0.133188	0.0289905	4.8e-06	genus.Butyricimonas.id.945	0.00215438	21.1024
rs72814525	A	G	0.0664154	0.0149766	8.25e-06	genus.Butyricimonas.id.945	0.0018284	19.662
rs782080	T	A	0.0653488	0.0137973	2.23e-06	genus.Butyricimonas.id.945	0.00208572	22.4286
rs78453362	A	G	-0.14948	0.0327073	4.06e-06	genus.Butyricimonas.id.945	0.00253858	20.882
rs9657374	C	T	0.0680719	0.0148172	4.5e-06	genus.Butyricimonas.id.945	0.00196185	21.1018
rs112334273	G	A	0.0627459	0.0127415	9.26e-07	phylum.Firmicutes.id.1672	0.00132945	24.2482
rs12554342	G	C	-0.0525703	0.0116908	6.81e-06	phylum.Firmicutes.id.1672	0.0011018	20.2184
rs13421739	C	G	0.0943944	0.0179641	1.95e-06	phylum.Firmicutes.id.1672	0.00150324	27.6078
rs2273429	A	G	-0.0702112	0.0153063	9.26e-06	phylum.Firmicutes.id.1672	0.00114616	21.039
rs2332027	G	A	-0.0482656	0.0104823	4.05e-06	phylum.Firmicutes.id.1672	0.00115468	21.199
rs2547978	A	G	0.0465802	0.0105075	8.57e-06	phylum.Firmicutes.id.1672	0.00107051	19.6498
rs3792064	G	A	0.0897349	0.0182532	6.75e-07	phylum.Firmicutes.id.1672	0.00135501	24.1655
rs3852931	C	T	-0.0482086	0.0105	4.53e-06	phylum.Firmicutes.id.1672	0.00115311	21.0778
rs4750583	A	G	0.0616007	0.0137936	5.79e-06	phylum.Firmicutes.id.1672	0.00117637	19.9418
rs56199908	T	C	-0.186194	0.041051	8.67e-06	phylum.Firmicutes.id.1672	0.00364851	20.565
rs6814436	T	C	0.0680205	0.0150844	6.8e-06	phylum.Firmicutes.id.1672	0.00110774	20.3319
rs6815608	T	C	0.0935765	0.0210869	7.24e-06	phylum.Firmicutes.id.1672	0.00117565	19.6905
rs7247191	T	C	-0.0713033	0.0157424	4.73e-06	phylum.Firmicutes.id.1672	0.00111736	20.513
rs72738886	T	C	0.0864609	0.0190398	7.68e-06	phylum.Firmicutes.id.1672	0.00121626	20.6189
rs72771021	C	T	-0.141357	0.0308303	5.12e-06	phylum.Firmicutes.id.1672	0.00231291	21.0175
rs7573799	C	G	-0.0698446	0.0153935	8.05e-06	phylum.Firmicutes.id.1672	0.00115142	20.5847
rs7975768	C	G	0.0512732	0.0109226	2.82e-06	phylum.Firmicutes.id.1672	0.00123235	22.0332
rs8085381	G	A	0.0647291	0.0146219	8.67e-06	phylum.Firmicutes.id.1672	0.00106745	19.5948
rs112381107	C	T	0.21009	0.0456974	3.22e-06	order.Desulfovibrionales.id.3156	0.004722	21.1268
rs11599763	T	C	-0.0554862	0.0117486	2.61e-06	order.Desulfovibrionales.id.3156	0.00147067	22.3017
rs16851319	G	C	-0.0729137	0.0150954	2.7e-06	order.Desulfovibrionales.id.3156	0.00153964	23.3276
rs17791387	A	G	-0.0727501	0.0154369	2.25e-06	order.Desulfovibrionales.id.3156	0.00147385	22.2068
rs186073	T	C	0.0529219	0.0118542	8.74e-06	order.Desulfovibrionales.id.3156	0.00134117	19.9283
rs2692012	A	G	0.112244	0.0253553	2.27e-06	order.Desulfovibrionales.id.3156	0.00149577	19.5939
rs2838334	G	A	0.0569024	0.0124223	4.17e-06	order.Desulfovibrionales.id.3156	0.00138361	20.9796
rs3935584	C	T	-0.0524466	0.0115749	7.2e-06	order.Desulfovibrionales.id.3156	0.00135404	20.5279
rs4506934	C	T	-0.0953383	0.0201367	2.43e-06	order.Desulfovibrionales.id.3156	0.00148851	22.413
rs6058181	C	T	0.0836765	0.0166098	2.53e-07	order.Desulfovibrionales.id.3156	0.00168059	25.3759
rs62020470	A	G	-0.0573633	0.0129462	7.51e-06	order.Desulfovibrionales.id.3156	0.00129474	19.6303
rs72647048	T	C	-0.0772459	0.0170876	9e-06	order.Desulfovibrionales.id.3156	0.0013476	20.4328
rs9928243	C	A	-0.0544713	0.0117811	3.97e-06	order.Desulfovibrionales.id.3156	0.00140974	21.3751
rs112381107	C	T	0.211435	0.0456962	2.82e-06	family.Desulfovibrionaceae.id.3169	0.00478262	21.3994
rs11599763	T	C	-0.0555931	0.0117493	2.5e-06	family.Desulfovibrionaceae.id.3169	0.00147635	22.385
rs16851319	G	C	-0.0732697	0.0150964	2.4e-06	family.Desulfovibrionaceae.id.3169	0.0015547	23.553
rs17791387	A	G	-0.0729251	0.0154381	2.1e-06	family.Desulfovibrionaceae.id.3169	0.00148092	22.3106
rs2692012	A	G	0.114231	0.0253568	1.56e-06	family.Desulfovibrionaceae.id.3169	0.00154915	20.2913
rs2838334	G	A	0.0571419	0.012423	3.82e-06	family.Desulfovibrionaceae.id.3169	0.0013953	21.1544
rs3935584	C	T	-0.0525838	0.0115757	6.78e-06	family.Desulfovibrionaceae.id.3169	0.0013611	20.6324
rs4506934	C	T	-0.0943381	0.020138	3.16e-06	family.Desulfovibrionaceae.id.3169	0.00145749	21.9424
rs6058181	C	T	0.0834742	0.0166111	2.7e-07	family.Desulfovibrionaceae.id.3169	0.00167245	25.2494
rs7164160	A	T	-0.0574455	0.0129468	7.34e-06	family.Desulfovibrionaceae.id.3169	0.00129848	19.6846
rs72647048	T	C	-0.0770089	0.017089	9.61e-06	family.Desulfovibrionaceae.id.3169	0.00133931	20.3043
rs9928243	C	A	-0.0541732	0.0117819	4.48e-06	family.Desulfovibrionaceae.id.3169	0.00139437	21.1389
rs11250875	T	C	0.06075	0.0130939	4.83e-06	order.Coriobacteriales.id.810	0.00121534	21.5232
rs11656361	A	C	0.0773006	0.017553	8.02e-06	order.Coriobacteriales.id.810	0.0011624	19.3915
rs12974142	G	A	0.0789796	0.0177205	8.51e-06	order.Coriobacteriales.id.810	0.00113949	19.8623
rs13307134	C	T	0.0565686	0.0126265	7.8e-06	order.Coriobacteriales.id.810	0.00114388	20.0695
rs1397793	G	A	-0.0498855	0.0112446	9.77e-06	order.Coriobacteriales.id.810	0.00112166	19.6792
rs1816223	A	G	-0.0586265	0.0129006	4.84e-06	order.Coriobacteriales.id.810	0.00116623	20.65
rs240104	T	C	-0.0603429	0.0126849	1.52e-06	order.Coriobacteriales.id.810	0.0012858	22.6271
rs2442778	G	A	-0.116408	0.0258545	9.03e-06	order.Coriobacteriales.id.810	0.00150249	20.2689
rs3025411	A	G	0.0926543	0.0209468	8.27e-06	order.Coriobacteriales.id.810	0.00124698	19.5632
rs34739816	G	T	0.0965017	0.0207666	3.88e-06	order.Coriobacteriales.id.810	0.00129972	21.5917
rs62448869	T	A	-0.0486059	0.0108982	7.87e-06	order.Coriobacteriales.id.810	0.00113362	19.8892
rs67561917	A	G	-0.0714367	0.0154113	5.39e-06	order.Coriobacteriales.id.810	0.00123808	21.4838
rs719099	A	G	0.0778402	0.0155815	5.43e-07	order.Coriobacteriales.id.810	0.00140904	24.954
rs76779974	C	G	0.0774888	0.0171877	5.63e-06	order.Coriobacteriales.id.810	0.0012364	20.3231
rs80046645	C	G	0.25584	0.0561995	4.66e-06	order.Coriobacteriales.id.810	0.00642656	20.7109
rs8010111	G	A	-0.103377	0.0229286	6.9e-06	order.Coriobacteriales.id.810	0.00126919	20.3253
rs11250875	T	C	0.06075	0.0130939	4.83e-06	family.Coriobacteriaceae.id.811	0.00121534	21.5232
rs11656361	A	C	0.0773006	0.017553	8.02e-06	family.Coriobacteriaceae.id.811	0.0011624	19.3915
rs12974142	G	A	0.0789796	0.0177205	8.51e-06	family.Coriobacteriaceae.id.811	0.00113949	19.8623
rs13307134	C	T	0.0565686	0.0126265	7.8e-06	family.Coriobacteriaceae.id.811	0.00114388	20.0695
rs1397793	G	A	-0.0498855	0.0112446	9.77e-06	family.Coriobacteriaceae.id.811	0.00112166	19.6792
rs1816223	A	G	-0.0586265	0.0129006	4.84e-06	family.Coriobacteriaceae.id.811	0.00116623	20.65
rs240104	T	C	-0.0603429	0.0126849	1.52e-06	family.Coriobacteriaceae.id.811	0.0012858	22.6271
rs2442778	G	A	-0.116408	0.0258545	9.03e-06	family.Coriobacteriaceae.id.811	0.00150249	20.2689
rs3025411	A	G	0.0926543	0.0209468	8.27e-06	family.Coriobacteriaceae.id.811	0.00124698	19.5632
rs34739816	G	T	0.0965017	0.0207666	3.88e-06	family.Coriobacteriaceae.id.811	0.00129972	21.5917
rs62448869	T	A	-0.0486059	0.0108982	7.87e-06	family.Coriobacteriaceae.id.811	0.00113362	19.8892
rs67561917	A	G	-0.0714367	0.0154113	5.39e-06	family.Coriobacteriaceae.id.811	0.00123808	21.4838
rs719099	A	G	0.0778402	0.0155815	5.43e-07	family.Coriobacteriaceae.id.811	0.00140904	24.954
rs76779974	C	G	0.0774888	0.0171877	5.63e-06	family.Coriobacteriaceae.id.811	0.0012364	20.3231
rs80046645	C	G	0.25584	0.0561995	4.66e-06	family.Coriobacteriaceae.id.811	0.00642656	20.7109
rs8010111	G	A	-0.103377	0.0229286	6.9e-06	family.Coriobacteriaceae.id.811	0.00126919	20.3253
rs11250875	T	C	0.06075	0.0130939	4.83e-06	class.Coriobacteriia.id.809	0.00121534	21.5232
rs11656361	A	C	0.0773006	0.017553	8.02e-06	class.Coriobacteriia.id.809	0.0011624	19.3915
rs12974142	G	A	0.0789796	0.0177205	8.51e-06	class.Coriobacteriia.id.809	0.00113949	19.8623
rs13307134	C	T	0.0565686	0.0126265	7.8e-06	class.Coriobacteriia.id.809	0.00114388	20.0695
rs1397793	G	A	-0.0498855	0.0112446	9.77e-06	class.Coriobacteriia.id.809	0.00112166	19.6792
rs1816223	A	G	-0.0586265	0.0129006	4.84e-06	class.Coriobacteriia.id.809	0.00116623	20.65
rs240104	T	C	-0.0603429	0.0126849	1.52e-06	class.Coriobacteriia.id.809	0.0012858	22.6271
rs2442778	G	A	-0.116408	0.0258545	9.03e-06	class.Coriobacteriia.id.809	0.00150249	20.2689
rs3025411	A	G	0.0926543	0.0209468	8.27e-06	class.Coriobacteriia.id.809	0.00124698	19.5632
rs34739816	G	T	0.0965017	0.0207666	3.88e-06	class.Coriobacteriia.id.809	0.00129972	21.5917
rs62448869	T	A	-0.0486059	0.0108982	7.87e-06	class.Coriobacteriia.id.809	0.00113362	19.8892
rs67561917	A	G	-0.0714367	0.0154113	5.39e-06	class.Coriobacteriia.id.809	0.00123808	21.4838
rs719099	A	G	0.0778402	0.0155815	5.43e-07	class.Coriobacteriia.id.809	0.00140904	24.954
rs76779974	C	G	0.0774888	0.0171877	5.63e-06	class.Coriobacteriia.id.809	0.0012364	20.3231
rs80046645	C	G	0.25584	0.0561995	4.66e-06	class.Coriobacteriia.id.809	0.00642656	20.7109
rs8010111	G	A	-0.103377	0.0229286	6.9e-06	class.Coriobacteriia.id.809	0.00126919	20.3253
rs11251024	G	A	0.104201	0.0206737	6.63e-07	order.NB1n.id.3953	0.00494979	25.3944
rs11606187	A	G	-0.154539	0.0326288	3.31e-06	order.NB1n.id.3953	0.00437753	22.4236
rs13219468	G	C	0.115344	0.0236958	1.41e-06	order.NB1n.id.3953	0.00462086	23.6851
rs13385922	T	C	0.0929494	0.0201348	3.97e-06	order.NB1n.id.3953	0.00415631	21.3024
rs166849	G	A	0.0911053	0.0202239	7.74e-06	order.NB1n.id.3953	0.00395793	20.2855
rs2172426	C	T	-0.10212	0.0198947	3.17e-07	order.NB1n.id.3953	0.00514072	26.3376
rs267959	A	G	0.0988612	0.0209676	2.62e-06	order.NB1n.id.3953	0.00433415	22.2221
rs2930903	C	G	0.0908335	0.0209434	6.84e-06	order.NB1n.id.3953	0.00391247	18.8026
rs4383094	T	C	0.149188	0.0320662	4.28e-06	order.NB1n.id.3953	0.00423377	21.6372
rs55921101	A	T	-0.109245	0.0236201	4.32e-06	order.NB1n.id.3953	0.00417285	21.3833
rs60583455	T	C	0.108934	0.021177	2.6e-07	order.NB1n.id.3953	0.00551321	26.4493
rs60775321	T	C	-0.0962425	0.0213842	7.1e-06	order.NB1n.id.3953	0.00395524	20.2479
rs72671304	T	C	0.172322	0.0370028	3.8e-06	order.NB1n.id.3953	0.0044182	21.6787
rs7911787	G	T	-0.223071	0.0470232	3.39e-06	order.NB1n.id.3953	0.00576803	22.4924
rs8126061	T	C	-0.159135	0.0351904	7.36e-06	order.NB1n.id.3953	0.0040023	20.4415
rs9542068	T	C	0.0990709	0.0218149	6.52e-06	order.NB1n.id.3953	0.00402224	20.6165
rs11252894	A	C	0.0784055	0.0162769	1.11e-06	phylum.Verrucomicrobia.id.3982	0.0018706	23.1995
rs117107102	A	G	0.204283	0.0427565	2.68e-06	phylum.Verrucomicrobia.id.3982	0.00448141	22.8185
rs11729256	T	C	0.0696984	0.0146953	2.23e-06	phylum.Verrucomicrobia.id.3982	0.00181419	22.4914
rs12512971	A	C	0.171057	0.0398053	9.81e-06	phylum.Verrucomicrobia.id.3982	0.00469009	18.4577
rs12908520	G	A	0.0594916	0.012823	3.4e-06	phylum.Verrucomicrobia.id.3982	0.00173562	21.5209
rs2602429	C	T	0.0764148	0.0153487	8.71e-07	phylum.Verrucomicrobia.id.3982	0.0020436	24.7823
rs3995795	C	T	0.0610914	0.0138592	9.72e-06	phylum.Verrucomicrobia.id.3982	0.00160273	19.4273
rs45598138	C	A	-0.143901	0.03054	2.19e-06	phylum.Verrucomicrobia.id.3982	0.00223042	22.1975
rs61779207	G	A	-0.0755253	0.0164385	5.28e-06	phylum.Verrucomicrobia.id.3982	0.00174336	21.1052
rs74542928	T	C	0.115994	0.0231324	4.08e-07	phylum.Verrucomicrobia.id.3982	0.0021439	25.1396
rs76430504	T	C	-0.11753	0.025458	3.5e-06	phylum.Verrucomicrobia.id.3982	0.00183019	21.3095
rs9349825	A	G	-0.0660243	0.0143911	6.27e-06	phylum.Verrucomicrobia.id.3982	0.00169826	21.0449
rs112617308	T	C	-0.170873	0.0362844	2.38e-06	genus..Eubacteriumbrachygroup.id.11296	0.00551239	22.1662
rs12151423	A	G	0.101329	0.0227324	9.27e-06	genus..Eubacteriumbrachygroup.id.11296	0.00512893	19.8585
rs13139592	T	C	-0.145997	0.0327192	7.97e-06	genus..Eubacteriumbrachygroup.id.11296	0.00515558	19.9
rs1384962	A	G	0.120888	0.0266264	6.99e-06	genus..Eubacteriumbrachygroup.id.11296	0.00512557	20.6028
rs2913110	C	T	0.105143	0.022942	4.56e-06	genus..Eubacteriumbrachygroup.id.11296	0.00522224	20.9934
rs4862235	G	A	0.104806	0.0225751	3.73e-06	genus..Eubacteriumbrachygroup.id.11296	0.00535945	21.5425
rs62348779	T	C	-0.201481	0.043286	3.78e-06	genus..Eubacteriumbrachygroup.id.11296	0.00562938	21.6543
rs6591893	G	A	0.108225	0.0240319	7.34e-06	genus..Eubacteriumbrachygroup.id.11296	0.00504586	20.2706
rs720439	A	G	-0.111927	0.0251252	7.03e-06	genus..Eubacteriumbrachygroup.id.11296	0.00493551	19.835
rs73199919	T	C	-0.236717	0.0531335	8.16e-06	genus..Eubacteriumbrachygroup.id.11296	0.00655522	19.835
rs9613196	T	A	-0.238718	0.0528561	4.99e-06	genus..Eubacteriumbrachygroup.id.11296	0.00674439	20.3841
rs11264403	G	A	-0.139062	0.0334454	7.76e-06	genus.Clostridiumsensustricto1.id.1873	0.00236745	17.2831
rs115807074	A	G	-0.22736	0.0492575	4.32e-06	genus.Clostridiumsensustricto1.id.1873	0.00501259	21.295
rs11586026	A	T	0.110967	0.0250498	8.85e-06	genus.Clostridiumsensustricto1.id.1873	0.00149631	19.6206
rs116847295	C	T	0.110021	0.0246032	4.58e-06	genus.Clostridiumsensustricto1.id.1873	0.00154659	19.9943
rs12341505	G	A	0.0810718	0.0180121	4.82e-06	genus.Clostridiumsensustricto1.id.1873	0.00143289	20.2558
rs12490337	C	G	-0.0616879	0.0137581	7.49e-06	genus.Clostridiumsensustricto1.id.1873	0.00142167	20.1012
rs2795528	G	A	-0.184315	0.0392204	2.72e-06	genus.Clostridiumsensustricto1.id.1873	0.0034572	22.078
rs2817172	C	T	0.058139	0.0124492	2.77e-06	genus.Clostridiumsensustricto1.id.1873	0.0015943	21.8065
rs550843	T	C	-0.0783246	0.0169209	2.05e-06	genus.Clostridiumsensustricto1.id.1873	0.00151708	21.4233
rs112893842	T	C	0.110761	0.0232545	2.75e-06	family.Defluviitaleaceae.id.1924	0.00275798	22.6807
rs1582238	T	C	0.0801923	0.0167061	1.69e-06	family.Defluviitaleaceae.id.1924	0.00287123	23.036
rs17051335	C	T	-0.134314	0.0292201	4.58e-06	family.Defluviitaleaceae.id.1924	0.002624	21.1235
rs1908593	T	C	0.070223	0.0156601	7.86e-06	family.Defluviitaleaceae.id.1924	0.00244532	20.1032
rs28696126	A	T	-0.107106	0.0238173	5.56e-06	family.Defluviitaleaceae.id.1924	0.00257611	20.2179
rs4344384	G	T	0.0708803	0.0156121	5.86e-06	family.Defluviitaleaceae.id.1924	0.00250741	20.6074
rs4677103	A	G	0.0977203	0.0197033	9.42e-07	family.Defluviitaleaceae.id.1924	0.00306452	24.5915
rs540220	T	C	-0.123954	0.0289814	9.48e-06	family.Defluviitaleaceae.id.1924	0.00231399	18.2881
rs55658617	T	C	0.177314	0.0361844	1.41e-06	family.Defluviitaleaceae.id.1924	0.003584	24.0056
rs72731813	C	T	-0.149751	0.0293415	2.76e-07	family.Defluviitaleaceae.id.1924	0.00333434	26.0414
rs9608282	T	G	0.139014	0.0299429	4.61e-06	family.Defluviitaleaceae.id.1924	0.00277846	21.5484
rs9725395	A	G	-0.138357	0.0295185	3.41e-06	family.Defluviitaleaceae.id.1924	0.00272807	21.9636
rs112893842	T	C	0.11381	0.0232806	1.45e-06	genus.DefluviitaleaceaeUCG011.id.11287	0.00291203	23.8929
rs1582238	T	C	0.0805036	0.0167257	1.57e-06	genus.DefluviitaleaceaeUCG011.id.11287	0.0028936	23.1609
rs28696126	A	T	-0.106503	0.0238473	6.63e-06	genus.DefluviitaleaceaeUCG011.id.11287	0.00254701	19.9404
rs4344384	G	T	0.0715978	0.0156309	4.83e-06	genus.DefluviitaleaceaeUCG011.id.11287	0.00255838	20.9761
rs4677103	A	G	0.0977912	0.0197263	9.6e-07	genus.DefluviitaleaceaeUCG011.id.11287	0.00306906	24.5696
rs55658617	T	C	0.174369	0.0362226	2.15e-06	genus.DefluviitaleaceaeUCG011.id.11287	0.00346579	23.1659
rs72731813	C	T	-0.147383	0.0293796	4.33e-07	genus.DefluviitaleaceaeUCG011.id.11287	0.00322957	25.1588
rs9608282	T	G	0.142939	0.0299793	2.52e-06	genus.DefluviitaleaceaeUCG011.id.11287	0.00293758	22.7273
rs9725395	A	G	-0.13834	0.029554	3.52e-06	genus.DefluviitaleaceaeUCG011.id.11287	0.00272765	21.9055
rs1135612	G	A	0.0529785	0.0119177	9.26e-06	order.Selenomonadales.id.2165	0.00108676	19.7592
rs13086907	G	A	0.0625312	0.0131735	1.95e-06	order.Selenomonadales.id.2165	0.00123898	22.5291
rs1447205	G	C	-0.0502053	0.0108382	2.93e-06	order.Selenomonadales.id.2165	0.00117988	21.4554
rs1643968	T	C	-0.0565284	0.0112298	4.15e-07	order.Selenomonadales.id.2165	0.00139261	25.3362
rs1649999	A	G	0.0748989	0.0166458	7.58e-06	order.Selenomonadales.id.2165	0.00112128	20.2439
rs2834062	A	G	0.0489057	0.0108842	8.44e-06	order.Selenomonadales.id.2165	0.00110986	20.1874
rs4463806	T	C	-0.0543966	0.0129365	7.81e-06	order.Selenomonadales.id.2165	0.000972681	17.6791
rs4722181	T	G	0.0501306	0.0105798	2e-06	order.Selenomonadales.id.2165	0.0012346	22.4493
rs60274479	T	C	-0.0659623	0.0134137	1.16e-06	order.Selenomonadales.id.2165	0.00137132	24.1794
rs61249479	A	C	0.0777075	0.0168628	2.95e-06	order.Selenomonadales.id.2165	0.00116768	21.2333
rs71405394	G	A	-0.114178	0.02405	2.17e-06	order.Selenomonadales.id.2165	0.00162343	22.5358
rs73232831	G	A	-0.151829	0.0314932	1.87e-06	order.Selenomonadales.id.2165	0.00247119	23.2372
rs9423647	G	A	0.047817	0.0105282	6.06e-06	order.Selenomonadales.id.2165	0.00113436	20.6257
rs1135612	G	A	0.0529785	0.0119177	9.26e-06	class.Negativicutes.id.2164	0.00108676	19.7592
rs13086907	G	A	0.0625312	0.0131735	1.95e-06	class.Negativicutes.id.2164	0.00123898	22.5291
rs1447205	G	C	-0.0502053	0.0108382	2.93e-06	class.Negativicutes.id.2164	0.00117988	21.4554
rs1643968	T	C	-0.0565284	0.0112298	4.15e-07	class.Negativicutes.id.2164	0.00139261	25.3362
rs1649999	A	G	0.0748989	0.0166458	7.58e-06	class.Negativicutes.id.2164	0.00112128	20.2439
rs2834062	A	G	0.0489057	0.0108842	8.44e-06	class.Negativicutes.id.2164	0.00110986	20.1874
rs4463806	T	C	-0.0543966	0.0129365	7.81e-06	class.Negativicutes.id.2164	0.000972681	17.6791
rs4722181	T	G	0.0501306	0.0105798	2e-06	class.Negativicutes.id.2164	0.0012346	22.4493
rs60274479	T	C	-0.0659623	0.0134137	1.16e-06	class.Negativicutes.id.2164	0.00137132	24.1794
rs61249479	A	C	0.0777075	0.0168628	2.95e-06	class.Negativicutes.id.2164	0.00116768	21.2333
rs71405394	G	A	-0.114178	0.02405	2.17e-06	class.Negativicutes.id.2164	0.00162343	22.5358
rs73232831	G	A	-0.151829	0.0314932	1.87e-06	class.Negativicutes.id.2164	0.00247119	23.2372
rs9423647	G	A	0.047817	0.0105282	6.06e-06	class.Negativicutes.id.2164	0.00113436	20.6257
rs11585893	A	G	-0.0740746	0.0147633	1.8e-06	genus.Bacteroides.id.918	0.00141067	25.1722
rs13207588	A	G	-0.059205	0.0131195	7.49e-06	genus.Bacteroides.id.918	0.00114879	20.3627
rs1340391	T	C	-0.0592004	0.0132244	6.73e-06	genus.Bacteroides.id.918	0.00109376	20.0377
rs17619981	T	G	0.0880978	0.0187002	2.69e-06	genus.Bacteroides.id.918	0.00140263	22.1913
rs2023437	T	C	-0.0782324	0.0167634	5.02e-06	genus.Bacteroides.id.918	0.00124414	21.7771
rs2366421	T	A	-0.0528153	0.0117124	7.65e-06	genus.Bacteroides.id.918	0.00110998	20.3319
rs28757219	T	A	0.0818398	0.0170319	1.29e-06	genus.Bacteroides.id.918	0.00155418	23.0859
rs495004	C	G	-0.0607475	0.0129865	3.42e-06	genus.Bacteroides.id.918	0.00123421	21.8787
rs66474973	G	T	0.0812515	0.0164479	6.81e-07	genus.Bacteroides.id.918	0.0014001	24.4001
rs66710942	C	T	0.0488038	0.0107412	5.86e-06	genus.Bacteroides.id.918	0.00115709	20.642
rs6795673	C	T	0.0538565	0.0105251	3.38e-07	genus.Bacteroides.id.918	0.00142865	26.1803
rs9507307	C	T	0.0604456	0.0129128	2.13e-06	genus.Bacteroides.id.918	0.00120359	21.91
rs11585893	A	G	-0.0740746	0.0147633	1.8e-06	family.Bacteroidaceae.id.917	0.00141067	25.1722
rs13207588	A	G	-0.059205	0.0131195	7.49e-06	family.Bacteroidaceae.id.917	0.00114879	20.3627
rs1340391	T	C	-0.0592004	0.0132244	6.73e-06	family.Bacteroidaceae.id.917	0.00109376	20.0377
rs17619981	T	G	0.0880978	0.0187002	2.69e-06	family.Bacteroidaceae.id.917	0.00140263	22.1913
rs2023437	T	C	-0.0782324	0.0167634	5.02e-06	family.Bacteroidaceae.id.917	0.00124414	21.7771
rs2366421	T	A	-0.0528153	0.0117124	7.65e-06	family.Bacteroidaceae.id.917	0.00110998	20.3319
rs28757219	T	A	0.0818398	0.0170319	1.29e-06	family.Bacteroidaceae.id.917	0.00155418	23.0859
rs495004	C	G	-0.0607475	0.0129865	3.42e-06	family.Bacteroidaceae.id.917	0.00123421	21.8787
rs66474973	G	T	0.0812515	0.0164479	6.81e-07	family.Bacteroidaceae.id.917	0.0014001	24.4001
rs66710942	C	T	0.0488038	0.0107412	5.86e-06	family.Bacteroidaceae.id.917	0.00115709	20.642
rs6795673	C	T	0.0538565	0.0105251	3.38e-07	family.Bacteroidaceae.id.917	0.00142865	26.1803
rs9507307	C	T	0.0604456	0.0129128	2.13e-06	family.Bacteroidaceae.id.917	0.00120359	21.91
rs11597105	A	G	0.114673	0.0250653	6.95e-06	genus..Ruminococcusgnavusgroup.id.14376	0.00329667	20.9237
rs11864644	T	C	-0.139804	0.0318253	5.01e-06	genus..Ruminococcusgnavusgroup.id.14376	0.00308245	19.2909
rs12136548	C	T	0.0901946	0.0196476	3.1e-06	genus..Ruminococcusgnavusgroup.id.14376	0.00328146	21.0672
rs12989336	G	A	-0.0846861	0.0187936	7.12e-06	genus..Ruminococcusgnavusgroup.id.14376	0.00316213	20.2987
rs13163520	G	A	-0.127377	0.0233883	5.61e-08	genus..Ruminococcusgnavusgroup.id.14376	0.00466688	29.6517
rs2909242	C	A	-0.0909965	0.018351	7.41e-07	genus..Ruminococcusgnavusgroup.id.14376	0.00382663	24.5807
rs3124783	A	G	-0.11599	0.0249099	2.67e-06	genus..Ruminococcusgnavusgroup.id.14376	0.00337581	21.675
rs4388134	C	T	-0.0904997	0.0203544	9.12e-06	genus..Ruminococcusgnavusgroup.id.14376	0.00307982	19.7625
rs62167033	T	C	0.185289	0.0396295	3.5e-06	genus..Ruminococcusgnavusgroup.id.14376	0.00419117	21.8522
rs78399089	T	C	0.144445	0.0326618	6.63e-06	genus..Ruminococcusgnavusgroup.id.14376	0.00327959	19.5514
rs934940	A	C	-0.105045	0.0229588	2.74e-06	genus..Ruminococcusgnavusgroup.id.14376	0.00330713	20.9273
rs9872758	T	C	0.0849233	0.0176643	1.66e-06	genus..Ruminococcusgnavusgroup.id.14376	0.00359956	23.106
rs11617697	A	G	-0.143349	0.0286241	7.22e-07	genus..Eubacteriumventriosumgroup.id.11341	0.00217667	25.0754
rs12964517	G	A	0.0587198	0.0123453	2.07e-06	genus..Eubacteriumventriosumgroup.id.11341	0.00147755	22.6207
rs13082419	C	T	-0.0715522	0.016137	9.56e-06	genus..Eubacteriumventriosumgroup.id.11341	0.00135399	19.6581
rs16884680	G	T	-0.0906428	0.0191909	1.74e-06	genus..Eubacteriumventriosumgroup.id.11341	0.00145701	22.3059
rs35179274	C	T	-0.0627263	0.013786	5.76e-06	genus..Eubacteriumventriosumgroup.id.11341	0.00135243	20.6999
rs3809430	T	C	-0.0548171	0.0118426	3.55e-06	genus..Eubacteriumventriosumgroup.id.11341	0.00139962	21.4232
rs57199565	T	C	0.0783394	0.0160257	7.97e-07	genus..Eubacteriumventriosumgroup.id.11341	0.0015998	23.8929
rs6048195	A	T	-0.0603594	0.011658	2.5e-07	genus..Eubacteriumventriosumgroup.id.11341	0.00180324	26.803
rs66746423	C	T	0.0751501	0.0164978	6.11e-06	genus..Eubacteriumventriosumgroup.id.11341	0.00142131	20.7465
rs66830358	T	A	0.0528752	0.0117972	6.87e-06	genus..Eubacteriumventriosumgroup.id.11341	0.00134522	20.0857
rs6704822	A	G	0.0739179	0.0166705	6.62e-06	genus..Eubacteriumventriosumgroup.id.11341	0.0012843	19.6583
rs72783037	C	A	0.0658926	0.0143747	6.55e-06	genus..Eubacteriumventriosumgroup.id.11341	0.00137273	21.0097
rs73615400	T	C	-0.0956303	0.0193428	9.54e-07	genus..Eubacteriumventriosumgroup.id.11341	0.00161122	24.4398
rs73849225	T	C	0.0975711	0.0224388	5.21e-06	genus..Eubacteriumventriosumgroup.id.11341	0.00129578	18.9053
rs78250280	G	A	0.0749762	0.0164404	3.36e-06	genus..Eubacteriumventriosumgroup.id.11341	0.00139999	20.7951
rs876734	C	T	-0.0618696	0.0132532	2.89e-06	genus..Eubacteriumventriosumgroup.id.11341	0.00145919	21.7898
rs9316536	T	G	-0.0817111	0.0183121	7.84e-06	genus..Eubacteriumventriosumgroup.id.11341	0.00130059	19.9081
rs11671100	A	C	-0.160034	0.0349472	4.08e-06	family.Victivallaceae.id.2255	0.00625606	20.9575
rs11764871	G	T	0.127099	0.025656	7.49e-07	family.Victivallaceae.id.2255	0.00623912	24.5293
rs2546105	A	T	0.126643	0.0257111	1.03e-06	family.Victivallaceae.id.2255	0.00615589	24.2496
rs2944282	T	C	-0.124197	0.0257026	1.57e-06	family.Victivallaceae.id.2255	0.00652505	23.3358
rs34962571	A	C	-0.186945	0.0418412	6.25e-06	family.Victivallaceae.id.2255	0.00612928	19.9505
rs4396289	C	T	-0.152918	0.0288525	1.54e-07	family.Victivallaceae.id.2255	0.00712739	28.0753
rs61702987	T	C	0.145501	0.0300007	3.08e-06	family.Victivallaceae.id.2255	0.00598591	23.5097
rs62570196	C	T	-0.246101	0.0483077	2.7e-07	family.Victivallaceae.id.2255	0.00832655	25.9367
rs6545794	A	G	-0.197786	0.0410495	5.97e-07	family.Victivallaceae.id.2255	0.00589336	23.2034
rs67832247	C	T	-0.123489	0.0266695	3.24e-06	family.Victivallaceae.id.2255	0.00599482	21.4281
rs7077363	G	A	0.148942	0.0318366	2.83e-06	family.Victivallaceae.id.2255	0.00556365	21.8756
rs7314815	G	A	0.101088	0.0225594	6.4e-06	family.Victivallaceae.id.2255	0.00510649	20.0688
rs7627405	C	T	-0.134158	0.0301427	8.19e-06	family.Victivallaceae.id.2255	0.00554134	19.7981
rs7860510	G	C	0.164855	0.0375128	9.6e-06	family.Victivallaceae.id.2255	0.00491258	19.303
rs117186816	G	A	-0.206476	0.0436362	6.52e-06	family.Christensenellaceae.id.1866	0.00516792	22.379
rs12380890	A	G	-0.0503972	0.0111047	5.78e-06	family.Christensenellaceae.id.1866	0.00122115	20.5942
rs12657403	A	G	0.078108	0.0171887	5.59e-06	family.Christensenellaceae.id.1866	0.00126951	20.6468
rs4076564	G	A	-0.188623	0.039209	8.06e-06	family.Christensenellaceae.id.1866	0.00616627	23.1305
rs4805124	C	G	0.0486508	0.0109067	8.36e-06	family.Christensenellaceae.id.1866	0.00117966	19.8949
rs62573205	G	A	-0.0654804	0.0133503	1.49e-06	family.Christensenellaceae.id.1866	0.00142669	24.0541
rs7211194	C	T	0.0492094	0.0110916	9.94e-06	family.Christensenellaceae.id.1866	0.00119616	19.6812
rs72706624	G	T	0.0882626	0.0197575	6.38e-06	family.Christensenellaceae.id.1866	0.00134037	19.9541
rs77867022	G	T	-0.160443	0.0379589	8.82e-06	family.Christensenellaceae.id.1866	0.00441031	17.8567
rs870002	C	T	0.0488951	0.0109817	6.54e-06	family.Christensenellaceae.id.1866	0.00117533	19.8217
rs892686	A	G	0.0506107	0.0109651	4.12e-06	family.Christensenellaceae.id.1866	0.00126296	21.3015
rs9608766	T	C	-0.0682134	0.01496	3.33e-06	family.Christensenellaceae.id.1866	0.00128295	20.7886
rs117452796	A	G	-0.257982	0.0549569	3.15e-06	family.Peptococcaceae.id.2024	0.00692299	22.0222
rs12144792	C	T	0.064399	0.0141246	5.82e-06	family.Peptococcaceae.id.2024	0.00193577	20.7839
rs12634826	T	G	-0.0739885	0.0150931	1.01e-06	family.Peptococcaceae.id.2024	0.00230955	24.0263
rs12992764	T	G	0.0684213	0.0141137	1.46e-06	family.Peptococcaceae.id.2024	0.00224521	23.4973
rs150600492	A	C	0.135774	0.0289757	2.31e-06	family.Peptococcaceae.id.2024	0.00224438	21.9521
rs35703006	G	T	0.0812655	0.0164355	4.95e-07	family.Peptococcaceae.id.2024	0.00227647	24.4435
rs4990837	A	G	0.0910387	0.0185869	1.74e-06	family.Peptococcaceae.id.2024	0.00223332	23.9858
rs75430375	C	T	-0.147941	0.0317498	3.41e-06	family.Peptococcaceae.id.2024	0.00258574	21.7065
rs75898026	A	G	-0.0821779	0.0173541	2.02e-06	family.Peptococcaceae.id.2024	0.00214242	22.4192
rs11899949	G	A	0.130568	0.0276239	2.77e-06	genus.Victivallis.id.2256	0.00681057	22.3273
rs12512543	A	C	-0.178036	0.0374344	2.54e-06	genus.Victivallis.id.2256	0.0069349	22.605
rs173120	T	C	0.13381	0.0290127	7.65e-06	genus.Victivallis.id.2256	0.00647679	21.2585
rs1882775	A	G	-0.13827	0.031273	8.73e-06	genus.Victivallis.id.2256	0.00596445	19.5368
rs2546432	T	C	-0.110803	0.0249655	9.93e-06	genus.Victivallis.id.2256	0.0059951	19.686
rs342302	A	G	-0.152754	0.0351572	8.16e-06	genus.Victivallis.id.2256	0.0057487	18.8665
rs4764863	G	A	0.121561	0.0246058	8.22e-07	genus.Victivallis.id.2256	0.00741755	24.3918
rs4895919	T	C	-0.116918	0.0247515	2.75e-06	genus.Victivallis.id.2256	0.00681034	22.2991
rs592514	T	A	-0.181449	0.0391678	2.6e-06	genus.Victivallis.id.2256	0.00657818	21.4478
rs6445926	G	C	0.117031	0.0249764	2.96e-06	genus.Victivallis.id.2256	0.00667549	21.942
rs911666	T	C	-0.118576	0.0263146	7.65e-06	genus.Victivallis.id.2256	0.00617673	20.2924
rs12129908	C	A	0.0893272	0.0198333	5.8e-06	genus..Eubacteriumoxidoreducensgroup.id.11339	0.0037584	20.2776
rs12423772	G	T	0.14098	0.0295029	2.63e-06	genus..Eubacteriumoxidoreducensgroup.id.11339	0.00427298	22.8255
rs1425962	G	C	0.0906104	0.0200612	7.32e-06	genus..Eubacteriumoxidoreducensgroup.id.11339	0.00381932	20.3928
rs2973294	G	T	0.0923559	0.0195439	2.39e-06	genus..Eubacteriumoxidoreducensgroup.id.11339	0.00413511	22.3227
rs34561138	G	A	0.216145	0.045992	2.51e-06	genus..Eubacteriumoxidoreducensgroup.id.11339	0.0052486	22.076
rs440215	C	T	0.0932766	0.0195294	1.65e-06	genus..Eubacteriumoxidoreducensgroup.id.11339	0.00422464	22.8038
rs12404911	C	T	0.140717	0.0304142	2.8e-06	genus.Catenibacterium.id.2153	0.00656552	21.3931
rs212393	G	A	-0.135254	0.0286209	3.62e-06	genus.Catenibacterium.id.2153	0.0068476	22.3185
rs73128290	A	G	0.129726	0.0284563	4.29e-06	genus.Catenibacterium.id.2153	0.00637546	20.7698
rs7742829	C	T	0.11411	0.0251099	5.61e-06	genus.Catenibacterium.id.2153	0.0063356	20.6391
rs12555298	G	A	0.0974327	0.0219351	8.09e-06	phylum.Cyanobacteria.id.1500	0.00277274	19.7245
rs2314810	C	G	-0.218257	0.0464571	4.25e-06	phylum.Cyanobacteria.id.1500	0.00557912	22.0602
rs2553290	A	T	0.0962131	0.0202617	3.61e-06	phylum.Cyanobacteria.id.1500	0.00316003	22.5422
rs2585223	T	C	0.111364	0.0247743	8.86e-06	phylum.Cyanobacteria.id.1500	0.00291528	20.2006
rs584122	C	T	-0.151774	0.0326827	4.23e-06	phylum.Cyanobacteria.id.1500	0.00310581	21.5592
rs61972390	T	C	0.107346	0.0242469	9.11e-06	phylum.Cyanobacteria.id.1500	0.0030128	19.594
rs7148504	G	T	0.0800404	0.0176621	6.62e-06	phylum.Cyanobacteria.id.1500	0.0028769	20.5311
rs76531781	T	C	-0.231868	0.0493393	2.87e-06	phylum.Cyanobacteria.id.1500	0.00600119	22.0728
rs789068	G	A	-0.111385	0.0212922	1.57e-07	phylum.Cyanobacteria.id.1500	0.0038342	27.3584
rs9864379	T	C	-0.138933	0.0268045	2.03e-07	phylum.Cyanobacteria.id.1500	0.0038662	26.8579
rs12675596	G	T	0.145669	0.0290678	9.64e-07	genus.Alloprevotella.id.961	0.00827981	25.0969
rs17380632	A	T	0.125564	0.0280409	9.27e-06	genus.Alloprevotella.id.961	0.00661972	20.0381
rs2154444	T	G	0.138234	0.0308961	8.37e-06	genus.Alloprevotella.id.961	0.00660881	20.0049
rs34619204	G	A	-0.156037	0.0344392	8.84e-06	genus.Alloprevotella.id.961	0.00678943	20.5144
rs4364940	A	G	0.126418	0.0282207	8.58e-06	genus.Alloprevotella.id.961	0.00662695	20.0535
rs4680035	A	G	-0.119599	0.0259446	4.99e-06	genus.Alloprevotella.id.961	0.00701735	21.2361
rs58212166	A	G	-0.161506	0.0359102	7.94e-06	genus.Alloprevotella.id.961	0.00668624	20.2139
rs13291169	C	G	0.0700929	0.0148756	2.61e-06	phylum.Bacteroidetes.id.905	0.00126608	22.1998
rs17343978	A	C	-0.0556041	0.0120272	7.22e-06	phylum.Bacteroidetes.id.905	0.00116438	21.3715
rs2032750	T	C	-0.0510857	0.0106804	1.71e-06	phylum.Bacteroidetes.id.905	0.00127976	22.8756
rs62531359	T	G	0.0657788	0.0149886	8.42e-06	phylum.Bacteroidetes.id.905	0.00105013	19.2576
rs62575403	C	T	0.145424	0.0311079	2.96e-06	phylum.Bacteroidetes.id.905	0.00225512	21.8495
rs6586324	T	C	0.0477792	0.0105437	7.37e-06	phylum.Bacteroidetes.id.905	0.00111891	20.5327
rs72706335	T	C	-0.223193	0.0493382	7.13e-06	phylum.Bacteroidetes.id.905	0.00532857	20.4535
rs73512608	G	A	-0.123117	0.0236743	2.54e-07	phylum.Bacteroidetes.id.905	0.00237713	27.0399
rs73846128	A	G	-0.0664262	0.0133481	4.78e-07	phylum.Bacteroidetes.id.905	0.00134887	24.7622
rs73975615	G	A	-0.207163	0.0442629	1.2e-06	phylum.Bacteroidetes.id.905	0.00649634	21.892
rs7546249	T	A	-0.0569173	0.0118382	1.42e-06	phylum.Bacteroidetes.id.905	0.00125925	23.1136
rs7999780	G	A	0.0543635	0.0124067	9.47e-06	phylum.Bacteroidetes.id.905	0.00104666	19.198
rs929878	C	T	-0.0540001	0.0121526	6.51e-06	phylum.Bacteroidetes.id.905	0.00107573	19.7426
rs1511453	A	G	0.0910999	0.0199479	8e-06	order.Burkholderiales.id.2874	0.00122305	20.854
rs1928341	A	G	0.0507782	0.0110587	4.52e-06	order.Burkholderiales.id.2874	0.00123173	21.0812
rs2321387	G	A	-0.0508514	0.0109588	3.26e-06	order.Burkholderiales.id.2874	0.00125796	21.5294
rs2367850	G	C	0.06333	0.0130595	1.24e-06	order.Burkholderiales.id.2874	0.0014092	23.5133
rs2613606	C	T	-0.0499561	0.0109264	4.13e-06	order.Burkholderiales.id.2874	0.00122152	20.9013
rs4033856	C	T	0.0833446	0.0167489	5.67e-07	order.Burkholderiales.id.2874	0.00155521	24.7586
rs6087811	T	G	-0.101587	0.0198817	2.88e-07	order.Burkholderiales.id.2874	0.00161546	26.1044
rs62191117	A	G	0.0679995	0.0132471	2.79e-07	order.Burkholderiales.id.2874	0.00154985	26.3464
rs62395635	T	C	0.109911	0.0236375	2.9e-06	order.Burkholderiales.id.2874	0.00143342	21.6183
rs72747231	C	G	-0.133729	0.0290738	3.76e-06	order.Burkholderiales.id.2874	0.00186629	21.1528
rs75242906	C	T	-0.120974	0.0281273	9.75e-06	order.Burkholderiales.id.2874	0.00171527	18.4948
rs7638039	T	C	0.0580987	0.012673	4.84e-06	order.Burkholderiales.id.2874	0.00122914	21.0146
rs1530559	G	A	0.0772453	0.0176921	9.65e-06	family.Lactobacillaceae.id.1836	0.00281615	19.057
rs1590596	C	G	-0.10381	0.0220135	3.9e-06	family.Lactobacillaceae.id.1836	0.00328374	22.2317
rs16861661	G	A	-0.193287	0.0379293	2.7e-07	family.Lactobacillaceae.id.1836	0.00479934	25.9595
rs328312	T	A	0.082529	0.0168225	8.69e-07	family.Lactobacillaceae.id.1836	0.00340175	24.0608
rs6092149	A	T	-0.0825646	0.0170282	1.38e-06	family.Lactobacillaceae.id.1836	0.00334444	23.5031
rs62314653	C	A	0.177082	0.0392269	6.59e-06	family.Lactobacillaceae.id.1836	0.00337601	20.3721
rs74599091	A	G	0.191613	0.0425039	7.7e-06	family.Lactobacillaceae.id.1836	0.00408808	20.315
rs768253	T	G	-0.0792344	0.0170604	3.61e-06	family.Lactobacillaceae.id.1836	0.00304635	21.5638
rs77478751	A	G	-0.219178	0.0473566	5.96e-06	family.Lactobacillaceae.id.1836	0.00574984	21.409
rs921925	A	C	0.0999419	0.0201687	5.77e-07	family.Lactobacillaceae.id.1836	0.00346941	24.5479
rs9345899	A	G	-0.124042	0.0278946	9.45e-06	family.Lactobacillaceae.id.1836	0.00298621	19.768
rs1530559	G	A	0.0804001	0.0178207	4.93e-06	genus.Lactobacillus.id.1837	0.00304921	20.3484
rs16861661	G	A	-0.183147	0.038148	1.28e-06	genus.Lactobacillus.id.1837	0.00430983	23.0405
rs328312	T	A	0.0815092	0.0169441	1.41e-06	genus.Lactobacillus.id.1837	0.00331854	23.134
rs6092149	A	T	-0.0801344	0.017149	3.29e-06	genus.Lactobacillus.id.1837	0.00315185	21.8292
rs62314653	C	A	0.187692	0.0394585	2.24e-06	genus.Lactobacillus.id.1837	0.00379212	22.6185
rs768253	T	G	-0.079195	0.0171791	4.25e-06	genus.Lactobacillus.id.1837	0.00304499	21.2456
rs77478751	A	G	-0.219886	0.0475759	7.33e-06	genus.Lactobacillus.id.1837	0.0057883	21.3493
rs921925	A	C	0.0985077	0.0203229	9.72e-07	genus.Lactobacillus.id.1837	0.00336817	23.4879
rs158115	G	C	0.0915271	0.0190611	9.74e-06	genus..Eubacteriumeligensgroup.id.14372	0.00156839	23.0539
rs182318	G	A	-0.0824941	0.0195615	8.4e-06	genus..Eubacteriumeligensgroup.id.14372	0.00120208	17.7821
rs2200429	A	G	-0.0888825	0.0198479	5.3e-06	genus..Eubacteriumeligensgroup.id.14372	0.00135674	20.0514
rs265534	T	G	-0.0563756	0.0120127	2.27e-06	genus..Eubacteriumeligensgroup.id.14372	0.00148832	22.0212
rs4583233	A	C	0.0670205	0.0128122	2.84e-07	genus..Eubacteriumeligensgroup.id.14372	0.00190627	27.3595
rs56080211	C	T	0.123093	0.0282743	9.14e-06	genus..Eubacteriumeligensgroup.id.14372	0.00176835	18.9496
rs6923695	T	G	0.103268	0.0229524	4.87e-06	genus..Eubacteriumeligensgroup.id.14372	0.00156784	20.2396
rs72839198	C	G	0.155659	0.0375612	3.14e-06	genus..Eubacteriumeligensgroup.id.14372	0.00347427	17.1669
rs74606150	C	G	-0.196454	0.042565	4.25e-06	genus..Eubacteriumeligensgroup.id.14372	0.00394309	21.2938
rs1901739	T	G	0.115769	0.0248626	3.59e-06	genus.Allisonella.id.2174	0.00670486	21.6679
rs35110698	T	C	-0.146322	0.0320852	5.72e-06	genus.Allisonella.id.2174	0.00643326	20.7845
rs35778461	C	T	0.146679	0.0297186	1.21e-06	genus.Allisonella.id.2174	0.007527	24.3449
rs594561	C	T	0.112231	0.0251681	9.41e-06	genus.Allisonella.id.2174	0.00615272	19.8725
rs602075	A	G	0.168974	0.0296976	3.57e-08	genus.Allisonella.id.2174	0.00997858	32.3541
rs6742198	G	A	0.149152	0.0316484	3.35e-06	genus.Allisonella.id.2174	0.00693158	22.1963
rs685403	G	C	-0.175203	0.0404474	4.88e-06	genus.Allisonella.id.2174	0.00580761	18.7513
rs76904847	G	A	0.148523	0.0334857	6.09e-06	genus.Allisonella.id.2174	0.00614462	19.6607
rs7898615	T	G	0.167966	0.0373586	8.87e-06	genus.Allisonella.id.2174	0.00625407	20.2019
rs2321387	G	A	-0.0592876	0.0124509	1.87e-06	genus.Sutterella.id.2896	0.00170805	22.6704
rs2613606	C	T	-0.0556794	0.0124117	7.2e-06	genus.Sutterella.id.2896	0.00151663	20.1214
rs7638039	T	C	0.0645624	0.0143887	8.66e-06	genus.Sutterella.id.2896	0.0015188	20.1304
rs262812	T	C	-0.065675	0.0142257	3.25e-06	family.Acidaminococcaceae.id.2166	0.0017585	21.31
rs2933324	A	G	-0.0662557	0.0140257	2.24e-06	family.Acidaminococcaceae.id.2166	0.00177848	22.3116
rs45497800	T	C	-0.117863	0.0257351	5.86e-06	family.Acidaminococcaceae.id.2166	0.00185014	20.9713
rs6427992	G	C	-0.0595857	0.01296	4.24e-06	family.Acidaminococcaceae.id.2166	0.00168458	21.135
rs6589457	A	G	0.165911	0.0349516	2.32e-06	family.Acidaminococcaceae.id.2166	0.00304147	22.5267
rs6923842	T	C	-0.0796106	0.0169192	2.21e-06	family.Acidaminococcaceae.id.2166	0.00185644	22.1364
rs74540770	G	A	-0.108969	0.0243533	7.09e-06	family.Acidaminococcaceae.id.2166	0.00188418	20.0175
rs78702810	T	C	-0.143755	0.0323244	9.16e-06	family.Acidaminococcaceae.id.2166	0.00246864	19.7733
rs2889192	G	T	0.0887537	0.0195009	3.64e-06	family.Actinomycetaceae.id.421	0.00267945	20.7087
rs34583783	G	T	0.123756	0.026427	5.48e-06	family.Actinomycetaceae.id.421	0.00283627	21.9242
rs35011108	A	G	0.241826	0.0503796	1.83e-06	family.Actinomycetaceae.id.421	0.00630729	23.0281
rs4073240	G	A	0.0747546	0.0164684	6.05e-06	family.Actinomycetaceae.id.421	0.0026654	20.5998
rs58484246	T	C	0.0761407	0.0169007	6.12e-06	family.Actinomycetaceae.id.421	0.00262561	20.2915
rs2889192	G	T	0.0884052	0.0194997	3.97e-06	order.Actinomycetales.id.420	0.00265848	20.5489
rs34583783	G	T	0.123688	0.0264254	5.54e-06	order.Actinomycetales.id.420	0.00283314	21.9027
rs35011108	A	G	0.241546	0.0503803	1.88e-06	order.Actinomycetales.id.420	0.00629259	22.9741
rs4073240	G	A	0.074973	0.0164672	5.68e-06	order.Actinomycetales.id.420	0.00268099	20.7233
rs58484246	T	C	0.075828	0.0168997	6.67e-06	order.Actinomycetales.id.420	0.00260411	20.1275
rs3005511	A	G	0.0516127	0.0112852	5.29e-06	genus.Dorea.id.1997	0.00118636	20.9143
rs4869133	G	A	0.131186	0.027197	2.55e-06	genus.Turicibacter.id.2162	0.00281024	23.2611
rs55793120	T	C	0.137396	0.027414	4.81e-07	genus.RuminococcaceaeUCG002.id.11360	0.00214802	25.1148
rs7155595	C	A	0.0569929	0.0116986	1.15e-06	genus.RuminococcaceaeUCG002.id.11360	0.00138733	23.7312
rs55793120	T	C	0.121548	0.0279546	7.37e-06	genus.RuminococcaceaeUCG005.id.11363	0.00168154	18.9021
rs60254196	A	G	-0.0492427	0.0109365	5.47e-06	genus.Fusicatenibacter.id.11305	0.00119268	20.2711
rs61841503	G	A	0.092888	0.0171454	4e-08	genus.Romboutsia.id.11347	0.00215859	29.3467
rs6427992	G	C	-0.0652458	0.0137508	2.09e-06	genus.Phascolarctobacterium.id.2168	0.00202179	22.5097
rs74540770	G	A	-0.121014	0.0258621	3.6e-06	genus.Phascolarctobacterium.id.2168	0.00232312	21.8905

## Sheet: Table s3
Mendelian randomization estimates and sensitivity analyses between gut microbiota and osteonecrosis
exposure	method	nsnp	b	se	pval	or	or_lci95	or_uci95
genus.DefluviitaleaceaeUCG011.id.11287	MR Egger	8	1.29239	1.02944	0.255997	3.64149	0.484179	27.3875
genus.DefluviitaleaceaeUCG011.id.11287	Weighted median	8	0.253983	0.401096	0.526589	1.28915	0.587332	2.82959
genus.DefluviitaleaceaeUCG011.id.11287	Inverse variance weighted	8	0.248455	0.294151	0.398306	1.28204	0.720305	2.28186
genus.DefluviitaleaceaeUCG011.id.11287	Simple mode	8	0.25387	0.620883	0.694844	1.289	0.381723	4.35272
genus.DefluviitaleaceaeUCG011.id.11287	Weighted mode	8	0.25387	0.557962	0.662888	1.289	0.431825	3.8477
phylum.Firmicutes.id.1672	MR Egger	14	0.911157	0.805837	0.280275	2.4872	0.512588	12.0685
phylum.Firmicutes.id.1672	Weighted median	14	0.0988236	0.417044	0.812686	1.10387	0.487443	2.49985
phylum.Firmicutes.id.1672	Inverse variance weighted	14	0.250952	0.304147	0.409314	1.28525	0.708096	2.33283
phylum.Firmicutes.id.1672	Simple mode	14	-0.154029	0.69696	0.828525	0.857247	0.218697	3.36024
phylum.Firmicutes.id.1672	Weighted mode	14	-0.0183058	0.62677	0.977144	0.981861	0.287431	3.35403
family.Streptococcaceae.id.1850	MR Egger	13	-0.996006	1.24481	0.440576	0.369352	0.0321984	4.23688
family.Streptococcaceae.id.1850	Weighted median	13	0.245187	0.416592	0.55616	1.27786	0.564772	2.8913
family.Streptococcaceae.id.1850	Inverse variance weighted	13	0.215537	0.31044	0.487496	1.24053	0.67508	2.2796
family.Streptococcaceae.id.1850	Simple mode	13	0.25644	0.63117	0.691679	1.29232	0.375066	4.4528
family.Streptococcaceae.id.1850	Weighted mode	13	0.25644	0.648166	0.699315	1.29232	0.362777	4.60363
phylum.Euryarchaeota.id.55	MR Egger	11	-0.16789	0.774407	0.8332	0.845447	0.18531	3.85722
phylum.Euryarchaeota.id.55	Weighted median	11	0.0913678	0.21368	0.668949	1.09567	0.720763	1.66559
phylum.Euryarchaeota.id.55	Inverse variance weighted	11	0.0426724	0.16256	0.792933	1.0436	0.758855	1.43518
phylum.Euryarchaeota.id.55	Simple mode	11	0.136507	0.357938	0.710907	1.14626	0.568331	2.31189
phylum.Euryarchaeota.id.55	Weighted mode	11	0.136507	0.329655	0.687551	1.14626	0.600726	2.18722
family.Christensenellaceae.id.1866	MR Egger	11	-0.681799	0.511868	0.21561	0.505706	0.185433	1.37914
family.Christensenellaceae.id.1866	Weighted median	11	-0.333694	0.348221	0.337921	0.716273	0.361965	1.41739
family.Christensenellaceae.id.1866	Inverse variance weighted	11	-0.202694	0.264488	0.443461	0.816528	0.486222	1.37122
family.Christensenellaceae.id.1866	Simple mode	11	-0.22208	0.464947	0.64317	0.800851	0.321944	1.99215
family.Christensenellaceae.id.1866	Weighted mode	11	-0.390446	0.400202	0.352261	0.676755	0.308868	1.48283
genus..Eubacteriumrectalegroup.id.14374	MR Egger	8	-1.42573	1.47842	0.372108	0.240333	0.0132543	4.35783
genus..Eubacteriumrectalegroup.id.14374	Weighted median	8	-0.210086	0.552307	0.703664	0.810514	0.274554	2.39273
genus..Eubacteriumrectalegroup.id.14374	Inverse variance weighted	8	-0.311013	0.395584	0.431744	0.732704	0.337443	1.59095
genus..Eubacteriumrectalegroup.id.14374	Simple mode	8	-0.279974	0.819502	0.742649	0.755803	0.151647	3.76689
genus..Eubacteriumrectalegroup.id.14374	Weighted mode	8	0.100723	0.779173	0.900781	1.10597	0.240159	5.09317
class.Actinobacteria.id.419	MR Egger	15	-0.888034	0.797297	0.285533	0.411464	0.0862302	1.96338
class.Actinobacteria.id.419	Weighted median	15	-0.414682	0.378176	0.272845	0.66055	0.314772	1.38617
class.Actinobacteria.id.419	Inverse variance weighted	15	-0.38729	0.270171	0.151715	0.678894	0.399786	1.15286
class.Actinobacteria.id.419	Simple mode	15	-0.0717777	0.639447	0.912219	0.930738	0.265778	3.25938
class.Actinobacteria.id.419	Weighted mode	15	-0.400181	0.437087	0.375396	0.670199	0.284543	1.57855
class.Methanobacteria.id.119	MR Egger	10	-0.398834	0.720076	0.594801	0.671102	0.163624	2.75252
class.Methanobacteria.id.119	Weighted median	10	0.0427265	0.220482	0.846343	1.04365	0.677451	1.60781
class.Methanobacteria.id.119	Inverse variance weighted	10	0.197573	0.175414	0.260029	1.21844	0.863952	1.71838
class.Methanobacteria.id.119	Simple mode	10	0.027769	0.336297	0.935998	1.02816	0.531861	1.98757
class.Methanobacteria.id.119	Weighted mode	10	0.0100623	0.311495	0.974935	1.01011	0.548555	1.86003
genus.Bilophila.id.3170	MR Egger	13	-0.239391	1.46853	0.873464	0.787107	0.0442585	13.9982
genus.Bilophila.id.3170	Weighted median	13	0.191222	0.405559	0.637282	1.21073	0.546799	2.68081
genus.Bilophila.id.3170	Inverse variance weighted	13	-0.166648	0.28956	0.564938	0.846498	0.479897	1.49315
genus.Bilophila.id.3170	Simple mode	13	0.243681	0.727765	0.74353	1.27594	0.306439	5.3127
genus.Bilophila.id.3170	Weighted mode	13	0.28445	0.718365	0.699078	1.32903	0.325125	5.43274
genus.Streptococcus.id.1853	MR Egger	8	0.233311	1.32719	0.866239	1.26277	0.09367	17.0236
genus.Streptococcus.id.1853	Weighted median	8	0.282366	0.478004	0.554709	1.32626	0.519691	3.38466
genus.Streptococcus.id.1853	Inverse variance weighted	8	0.0543536	0.379253	0.886039	1.05586	0.502087	2.2204
genus.Streptococcus.id.1853	Simple mode	8	0.361535	0.681868	0.612362	1.43553	0.37722	5.46299
genus.Streptococcus.id.1853	Weighted mode	8	0.361535	0.600571	0.566164	1.43553	0.442381	4.65831
genus.Catenibacterium.id.2153	MR Egger	4	3.80276	3.23075	0.360284	44.8248	0.0796984	25210.8
genus.Catenibacterium.id.2153	Weighted median	4	0.214169	0.315093	0.496693	1.23883	0.668036	2.29734
genus.Catenibacterium.id.2153	Inverse variance weighted	4	0.262001	0.258051	0.30996	1.29953	0.783661	2.15498
genus.Catenibacterium.id.2153	Simple mode	4	0.654827	0.496571	0.278902	1.92481	0.727274	5.09422
genus.Catenibacterium.id.2153	Weighted mode	4	-0.100814	0.483314	0.848129	0.904101	0.3506	2.33143
phylum.Tenericutes.id.3919	MR Egger	12	-1.0431	0.960417	0.302927	0.352361	0.053637	2.31479
phylum.Tenericutes.id.3919	Weighted median	12	-0.498812	0.384389	0.194399	0.607252	0.285871	1.28993
phylum.Tenericutes.id.3919	Inverse variance weighted	12	-0.0531131	0.283009	0.851133	0.948273	0.544542	1.65133
phylum.Tenericutes.id.3919	Simple mode	12	-0.619802	0.657335	0.36598	0.538051	0.14835	1.95145
phylum.Tenericutes.id.3919	Weighted mode	12	-0.676889	0.522274	0.221494	0.508196	0.182584	1.41449
family.Desulfovibrionaceae.id.3169	MR Egger	10	0.317796	0.743812	0.680462	1.3741	0.319795	5.90422
family.Desulfovibrionaceae.id.3169	Weighted median	10	-0.245102	0.405086	0.545137	0.782624	0.353784	1.73129
family.Desulfovibrionaceae.id.3169	Inverse variance weighted	10	-0.42135	0.307547	0.170676	0.65616	0.359105	1.19894
family.Desulfovibrionaceae.id.3169	Simple mode	10	-0.304686	0.681195	0.665242	0.737355	0.194013	2.80235
family.Desulfovibrionaceae.id.3169	Weighted mode	10	-0.185012	0.513731	0.727054	0.831094	0.303636	2.27482
genus..Eubacteriumruminantiumgroup.id.11340	MR Egger	18	-0.002519	0.579632	0.996586	0.997484	0.320268	3.10669
genus..Eubacteriumruminantiumgroup.id.11340	Weighted median	18	-0.224116	0.236097	0.34249	0.799222	0.50315	1.26951
genus..Eubacteriumruminantiumgroup.id.11340	Inverse variance weighted	18	-0.122497	0.173314	0.479695	0.884708	0.6299	1.24259
genus..Eubacteriumruminantiumgroup.id.11340	Simple mode	18	-0.292668	0.366683	0.435792	0.74627	0.363722	1.53117
genus..Eubacteriumruminantiumgroup.id.11340	Weighted mode	18	-0.259653	0.335519	0.449628	0.771319	0.399608	1.48879
genus.Collinsella.id.815	MR Egger	5	0.362008	1.95445	0.864869	1.43621	0.0311572	66.203
genus.Collinsella.id.815	Weighted median	5	0.313874	0.603891	0.603236	1.36872	0.419055	4.4705
genus.Collinsella.id.815	Inverse variance weighted	5	0.356197	0.512259	0.486839	1.42789	0.523179	3.89707
genus.Collinsella.id.815	Simple mode	5	0.286858	0.75985	0.724964	1.33224	0.300458	5.90715
genus.Collinsella.id.815	Weighted mode	5	0.282629	0.783071	0.73641	1.32661	0.285878	6.15613
genus..Clostridiuminnocuumgroup.id.14397	MR Egger	9	0.175124	1.20637	0.888671	1.19139	0.111989	12.6746
genus..Clostridiuminnocuumgroup.id.14397	Weighted median	9	-0.397338	0.286	0.164742	0.672106	0.383699	1.1773
genus..Clostridiuminnocuumgroup.id.14397	Inverse variance weighted	9	-0.204748	0.235045	0.383698	0.814852	0.514049	1.29168
genus..Clostridiuminnocuumgroup.id.14397	Simple mode	9	-0.618271	0.52201	0.270245	0.538875	0.193707	1.4991
genus..Clostridiuminnocuumgroup.id.14397	Weighted mode	9	-0.659827	0.514563	0.235642	0.516941	0.188554	1.41725
phylum.Proteobacteria.id.2375	MR Egger	12	-2.49727	0.912837	0.020986	0.082309	0.0137539	0.492572
phylum.Proteobacteria.id.2375	Weighted median	12	-0.796516	0.47957	0.0967345	0.450897	0.176141	1.15424
phylum.Proteobacteria.id.2375	Inverse variance weighted	12	-0.584175	0.382326	0.126526	0.557566	0.263544	1.17961
phylum.Proteobacteria.id.2375	Simple mode	12	-0.999424	0.85917	0.269344	0.368091	0.0683306	1.98288
phylum.Proteobacteria.id.2375	Weighted mode	12	-0.999424	0.739303	0.203567	0.368091	0.0864267	1.5677
genus.Anaerostipes.id.1991	MR Egger	13	-0.218545	1.17661	0.856028	0.803687	0.0800826	8.06559
genus.Anaerostipes.id.1991	Weighted median	13	0.384608	0.4253	0.365825	1.46904	0.638278	3.38108
genus.Anaerostipes.id.1991	Inverse variance weighted	13	0.0491812	0.324741	0.879623	1.05041	0.55582	1.98511
genus.Anaerostipes.id.1991	Simple mode	13	0.51231	0.742299	0.503219	1.66914	0.389615	7.15075
genus.Anaerostipes.id.1991	Weighted mode	13	0.530973	0.698528	0.46185	1.70059	0.432513	6.68649
order.Gastranaerophilales.id.1591	MR Egger	9	0.500608	0.764571	0.53354	1.64972	0.368634	7.3829
order.Gastranaerophilales.id.1591	Weighted median	9	0.266765	0.321291	0.406375	1.30573	0.69561	2.451
order.Gastranaerophilales.id.1591	Inverse variance weighted	9	-0.0112935	0.248132	0.963698	0.98877	0.607969	1.60809
order.Gastranaerophilales.id.1591	Simple mode	9	0.526634	0.617941	0.418862	1.69322	0.504327	5.68482
order.Gastranaerophilales.id.1591	Weighted mode	9	0.526634	0.557954	0.372866	1.69322	0.56725	5.05422
genus.Turicibacter.id.2162	Wald ratio	1	1.29892	0.58619	0.0267008	3.66533	1.16182	11.5635
order.Bifidobacteriales.id.432	MR Egger	12	-0.539433	0.969209	0.590058	0.583079	0.0872409	3.89704
order.Bifidobacteriales.id.432	Weighted median	12	-0.0467348	0.372287	0.900101	0.95434	0.460051	1.97971
order.Bifidobacteriales.id.432	Inverse variance weighted	12	0.0109908	0.285906	0.969335	1.01105	0.577305	1.77069
order.Bifidobacteriales.id.432	Simple mode	12	0.0836579	0.679999	0.904305	1.08726	0.286751	4.12248
order.Bifidobacteriales.id.432	Weighted mode	12	-0.211648	0.523637	0.693822	0.80925	0.28997	2.25845
genus.Blautia.id.1992	MR Egger	13	-0.0697157	1.0111	0.946267	0.932659	0.128545	6.76693
genus.Blautia.id.1992	Weighted median	13	-0.600185	0.461457	0.193385	0.54871	0.222097	1.35564
genus.Blautia.id.1992	Inverse variance weighted	13	-0.416753	0.370032	0.260055	0.659183	0.319175	1.3614
genus.Blautia.id.1992	Simple mode	13	-0.839654	0.873908	0.355612	0.43186	0.0778857	2.39457
genus.Blautia.id.1992	Weighted mode	13	-0.757973	0.818386	0.372605	0.468616	0.0942306	2.33046
genus.Clostridiumsensustricto1.id.1873	MR Egger	7	-0.852155	0.860232	0.367362	0.426495	0.0790078	2.30228
genus.Clostridiumsensustricto1.id.1873	Weighted median	7	-0.151199	0.433414	0.727198	0.859677	0.367626	2.01032
genus.Clostridiumsensustricto1.id.1873	Inverse variance weighted	7	-0.295401	0.33486	0.377689	0.744233	0.386074	1.43466
genus.Clostridiumsensustricto1.id.1873	Simple mode	7	-0.123701	0.583941	0.839246	0.883644	0.28133	2.77548
genus.Clostridiumsensustricto1.id.1873	Weighted mode	7	-0.10891	0.603393	0.862705	0.896811	0.274842	2.9263
genus..Eubacteriumventriosumgroup.id.11341	MR Egger	15	0.0741851	1.24282	0.953309	1.07701	0.0942567	12.3062
genus..Eubacteriumventriosumgroup.id.11341	Weighted median	15	-0.0922613	0.363079	0.799412	0.911867	0.447581	1.85777
genus..Eubacteriumventriosumgroup.id.11341	Inverse variance weighted	15	-0.0155232	0.278017	0.955473	0.984597	0.570959	1.6979
genus..Eubacteriumventriosumgroup.id.11341	Simple mode	15	0.310814	0.647747	0.638752	1.36454	0.383364	4.85689
genus..Eubacteriumventriosumgroup.id.11341	Weighted mode	15	-0.142104	0.646579	0.829216	0.867531	0.24429	3.08081
genus.Anaerotruncus.id.2054	MR Egger	13	-0.859811	0.90719	0.363602	0.423242	0.071511	2.50498
genus.Anaerotruncus.id.2054	Weighted median	13	-0.414633	0.419992	0.323526	0.660583	0.290017	1.50464
genus.Anaerotruncus.id.2054	Inverse variance weighted	13	-0.41715	0.310982	0.179792	0.658922	0.358196	1.21212
genus.Anaerotruncus.id.2054	Simple mode	13	-0.703187	0.678014	0.320124	0.495005	0.131061	1.86959
genus.Anaerotruncus.id.2054	Weighted mode	13	-0.653649	0.624611	0.315957	0.520144	0.152913	1.76931
family.Prevotellaceae.id.960	MR Egger	16	0.980757	0.955821	0.322253	2.66647	0.409568	17.36
family.Prevotellaceae.id.960	Weighted median	16	0.240685	0.36186	0.505966	1.27212	0.625903	2.58553
family.Prevotellaceae.id.960	Inverse variance weighted	16	-0.00307055	0.263744	0.990711	0.996934	0.594515	1.67175
family.Prevotellaceae.id.960	Simple mode	16	0.383148	0.684256	0.583781	1.4669	0.383662	5.60854
family.Prevotellaceae.id.960	Weighted mode	16	0.405595	0.622691	0.52467	1.50019	0.442693	5.08385
family.Verrucomicrobiaceae.id.4036	MR Egger	11	0.00305023	1.14345	0.99793	1.00305	0.106659	9.43305
family.Verrucomicrobiaceae.id.4036	Weighted median	11	0.259347	0.397002	0.513586	1.29608	0.595248	2.82207
family.Verrucomicrobiaceae.id.4036	Inverse variance weighted	11	-0.197721	0.324429	0.542232	0.820599	0.434482	1.54985
family.Verrucomicrobiaceae.id.4036	Simple mode	11	0.448486	0.684389	0.527056	1.56594	0.40946	5.98879
family.Verrucomicrobiaceae.id.4036	Weighted mode	11	0.38728	0.567323	0.510335	1.47297	0.484483	4.47825
genus.Sutterella.id.2896	MR Egger	3	-13.0473	10.0941	0.419193	2.15591e-06	5.51298e-15	843.09
genus.Sutterella.id.2896	Weighted median	3	0.645071	0.795875	0.417643	1.90612	0.400579	9.07014
genus.Sutterella.id.2896	Inverse variance weighted	3	0.121406	0.599457	0.839505	1.12908	0.348704	3.6559
genus.Sutterella.id.2896	Simple mode	3	0.712523	0.936001	0.526024	2.03913	0.325615	12.7698
genus.Sutterella.id.2896	Weighted mode	3	0.707218	0.895187	0.512307	2.02834	0.350867	11.7257
family.Rikenellaceae.id.967	MR Egger	17	0.679408	0.846085	0.434514	1.97271	0.375717	10.3577
family.Rikenellaceae.id.967	Weighted median	17	0.115376	0.397374	0.771552	1.1223	0.515057	2.44545
family.Rikenellaceae.id.967	Inverse variance weighted	17	0.153382	0.272606	0.573672	1.16577	0.683229	1.98911
family.Rikenellaceae.id.967	Simple mode	17	0.237583	0.740856	0.752598	1.26818	0.29686	5.41765
family.Rikenellaceae.id.967	Weighted mode	17	0.197175	0.701728	0.782323	1.21796	0.307829	4.81897
order.Verrucomicrobiales.id.4030	MR Egger	11	-0.004851	1.14353	0.996708	0.995161	0.105805	9.36012
order.Verrucomicrobiales.id.4030	Weighted median	11	0.257607	0.402546	0.522209	1.29383	0.587791	2.84794
order.Verrucomicrobiales.id.4030	Inverse variance weighted	11	-0.198382	0.324307	0.540729	0.820056	0.434298	1.54846
order.Verrucomicrobiales.id.4030	Simple mode	11	0.450439	0.626918	0.488898	1.569	0.459176	5.36126
order.Verrucomicrobiales.id.4030	Weighted mode	11	0.389271	0.56094	0.503508	1.4759	0.49156	4.43139
family.Rhodospirillaceae.id.2717	MR Egger	15	0.25346	0.859522	0.772739	1.28848	0.239021	6.9457
family.Rhodospirillaceae.id.2717	Weighted median	15	-0.0669559	0.288687	0.816591	0.935236	0.531112	1.64686
family.Rhodospirillaceae.id.2717	Inverse variance weighted	15	-0.273904	0.202147	0.175427	0.760405	0.511651	1.1301
family.Rhodospirillaceae.id.2717	Simple mode	15	0.00618174	0.450619	0.989248	1.0062	0.416016	2.43366
family.Rhodospirillaceae.id.2717	Weighted mode	15	0.0141141	0.388636	0.971542	1.01421	0.473495	2.17242
order.Victivallales.id.2254	MR Egger	8	1.04524	1.10331	0.38003	2.84408	0.327176	24.7231
order.Victivallales.id.2254	Weighted median	8	0.611281	0.310479	0.0489721	1.84279	1.00275	3.38657
order.Victivallales.id.2254	Inverse variance weighted	8	0.316319	0.299266	0.29052	1.37207	0.763194	2.4667
order.Victivallales.id.2254	Simple mode	8	0.898777	0.63121	0.197489	2.4566	0.712914	8.46507
order.Victivallales.id.2254	Weighted mode	8	0.918398	0.578747	0.156563	2.50527	0.805779	7.78923
family.ClostridialesvadinBB60group.id.11286	MR Egger	15	-0.424693	0.612196	0.500065	0.65397	0.196991	2.17105
family.ClostridialesvadinBB60group.id.11286	Weighted median	15	-0.133895	0.303085	0.658653	0.874682	0.482902	1.58432
family.ClostridialesvadinBB60group.id.11286	Inverse variance weighted	15	0.023249	0.223688	0.917221	1.02352	0.660222	1.58673
family.ClostridialesvadinBB60group.id.11286	Simple mode	15	-0.233195	0.509287	0.654061	0.791999	0.291885	2.14901
family.ClostridialesvadinBB60group.id.11286	Weighted mode	15	-0.216487	0.44288	0.632541	0.805343	0.33806	1.91853
order.Actinomycetales.id.420	MR Egger	5	0.327769	0.736736	0.686538	1.38787	0.327511	5.88126
order.Actinomycetales.id.420	Weighted median	5	0.25485	0.406623	0.530824	1.29027	0.581508	2.86289
order.Actinomycetales.id.420	Inverse variance weighted	5	0.100248	0.323493	0.756642	1.10545	0.586374	2.08401
order.Actinomycetales.id.420	Simple mode	5	0.231629	0.501179	0.667981	1.26065	0.472045	3.36672
order.Actinomycetales.id.420	Weighted mode	5	0.255765	0.473131	0.617493	1.29145	0.510904	3.26449
family.Lactobacillaceae.id.1836	MR Egger	8	0.0688304	0.771225	0.931789	1.07125	0.236272	4.85705
family.Lactobacillaceae.id.1836	Weighted median	8	-0.00200509	0.342788	0.995333	0.997997	0.509733	1.95396
family.Lactobacillaceae.id.1836	Inverse variance weighted	8	-0.0636882	0.286663	0.824181	0.938298	0.534968	1.64571
family.Lactobacillaceae.id.1836	Simple mode	8	0.331227	0.581273	0.586607	1.39268	0.445718	4.35151
family.Lactobacillaceae.id.1836	Weighted mode	8	-0.125262	0.468184	0.796758	0.882265	0.35243	2.20864
class.Alphaproteobacteria.id.2379	MR Egger	7	0.972867	1.15962	0.439752	2.64552	0.272533	25.6804
class.Alphaproteobacteria.id.2379	Weighted median	7	0.0817799	0.409508	0.841713	1.08522	0.486335	2.42157
class.Alphaproteobacteria.id.2379	Inverse variance weighted	7	-0.0899388	0.309573	0.771415	0.913987	0.498225	1.6767
class.Alphaproteobacteria.id.2379	Simple mode	7	0.26631	0.617811	0.681485	1.30514	0.388835	4.38075
class.Alphaproteobacteria.id.2379	Weighted mode	7	0.150355	0.556264	0.79599	1.16225	0.390658	3.4578
order.Enterobacteriales.id.3468	MR Egger	7	-3.6938	2.56346	0.209161	0.0248772	0.000163583	3.78326
order.Enterobacteriales.id.3468	Weighted median	7	-0.0473271	0.541271	0.930324	0.953775	0.330147	2.7554
order.Enterobacteriales.id.3468	Inverse variance weighted	7	-0.219118	0.459785	0.633671	0.803227	0.326183	1.97795
order.Enterobacteriales.id.3468	Simple mode	7	-0.0212953	0.762686	0.97863	0.97893	0.219553	4.36479
order.Enterobacteriales.id.3468	Weighted mode	7	-0.0298311	0.758406	0.9699	0.970609	0.219521	4.29153
family.BacteroidalesS24.7group.id.11173	MR Egger	8	0.460293	1.22018	0.718982	1.58454	0.144966	17.3196
family.BacteroidalesS24.7group.id.11173	Weighted median	8	0.224074	0.35158	0.523907	1.25116	0.62812	2.49221
family.BacteroidalesS24.7group.id.11173	Inverse variance weighted	8	-0.029918	0.286814	0.916922	0.970525	0.553179	1.70274
family.BacteroidalesS24.7group.id.11173	Simple mode	8	0.467724	0.552355	0.425117	1.59636	0.540699	4.71307
family.BacteroidalesS24.7group.id.11173	Weighted mode	8	0.418451	0.524277	0.451008	1.51961	0.543822	4.24625
genus.Oxalobacter.id.2978	MR Egger	7	-0.698035	0.943012	0.492439	0.497562	0.078368	3.15904
genus.Oxalobacter.id.2978	Weighted median	7	0.00968726	0.273636	0.971759	1.00973	0.590586	1.72636
genus.Oxalobacter.id.2978	Inverse variance weighted	7	-0.00116153	0.217562	0.99574	0.998839	0.652084	1.52999
genus.Oxalobacter.id.2978	Simple mode	7	-0.133375	0.3954	0.747366	0.875137	0.403185	1.89954
genus.Oxalobacter.id.2978	Weighted mode	7	-0.047249	0.392277	0.90806	0.95385	0.442147	2.05775
genus.Dorea.id.1997	Wald ratio	1	1.6372	1.22838	0.182595	5.14073	0.462813	57.101
family.Clostridiaceae1.id.1869	MR Egger	10	0.764542	0.938662	0.438929	2.14801	0.341217	13.522
family.Clostridiaceae1.id.1869	Weighted median	10	-0.0912528	0.432816	0.833016	0.912787	0.390795	2.13201
family.Clostridiaceae1.id.1869	Inverse variance weighted	10	0.0787138	0.320441	0.805959	1.08189	0.577324	2.02745
family.Clostridiaceae1.id.1869	Simple mode	10	-0.102024	0.617015	0.872323	0.903008	0.26945	3.02625
family.Clostridiaceae1.id.1869	Weighted mode	10	-0.0890687	0.529025	0.87002	0.914783	0.324342	2.58008
phylum.Verrucomicrobia.id.3982	MR Egger	12	-0.353766	0.813015	0.67271	0.702039	0.142662	3.45472
phylum.Verrucomicrobia.id.3982	Weighted median	12	0.210393	0.372155	0.571844	1.23416	0.595097	2.55951
phylum.Verrucomicrobia.id.3982	Inverse variance weighted	12	-0.191169	0.296778	0.51948	0.825993	0.461694	1.47774
phylum.Verrucomicrobia.id.3982	Simple mode	12	0.434034	0.599225	0.483988	1.54347	0.4769	4.99539
phylum.Verrucomicrobia.id.3982	Weighted mode	12	0.336009	0.483236	0.501274	1.39935	0.542735	3.60799
family.Actinomycetaceae.id.421	MR Egger	5	0.323784	0.735811	0.689683	1.38235	0.326801	5.84726
family.Actinomycetaceae.id.421	Weighted median	5	0.254448	0.411969	0.536814	1.28975	0.575214	2.89188
family.Actinomycetaceae.id.421	Inverse variance weighted	5	0.0994349	0.323089	0.758263	1.10455	0.586361	2.08067
family.Actinomycetaceae.id.421	Simple mode	5	0.234217	0.513208	0.6718	1.26392	0.46224	3.45598
family.Actinomycetaceae.id.421	Weighted mode	5	0.253513	0.457308	0.608866	1.28854	0.525812	3.15768
order.Erysipelotrichales.id.2148	MR Egger	13	-0.188359	1.45198	0.899125	0.828317	0.0481112	14.2609
order.Erysipelotrichales.id.2148	Weighted median	13	0.540408	0.45721	0.237218	1.71671	0.700667	4.20611
order.Erysipelotrichales.id.2148	Inverse variance weighted	13	0.807047	0.335022	0.015999	2.24128	1.1623	4.32187
order.Erysipelotrichales.id.2148	Simple mode	13	0.569751	0.717891	0.442813	1.76783	0.432871	7.21973
order.Erysipelotrichales.id.2148	Weighted mode	13	0.507139	0.688665	0.475632	1.66053	0.43057	6.404
class.Clostridia.id.1859	MR Egger	11	-0.503848	1.51271	0.746704	0.604201	0.0311559	11.7172
class.Clostridia.id.1859	Weighted median	11	-0.269293	0.465331	0.562784	0.76392	0.306867	1.90172
class.Clostridia.id.1859	Inverse variance weighted	11	-0.170249	0.341349	0.617953	0.843455	0.432016	1.64674
class.Clostridia.id.1859	Simple mode	11	-0.630304	0.739984	0.414268	0.53243	0.124846	2.27064
class.Clostridia.id.1859	Weighted mode	11	-0.460517	0.735518	0.545266	0.630957	0.14925	2.66738
class.Gammaproteobacteria.id.3303	MR Egger	6	0.224395	1.52533	0.890161	1.25157	0.0629599	24.8796
class.Gammaproteobacteria.id.3303	Weighted median	6	0.00886416	0.616629	0.988531	1.0089	0.301276	3.37858
class.Gammaproteobacteria.id.3303	Inverse variance weighted	6	0.0788945	0.458938	0.863511	1.08209	0.440157	2.66023
class.Gammaproteobacteria.id.3303	Simple mode	6	-0.0500872	0.882232	0.956925	0.951146	0.168763	5.36066
class.Gammaproteobacteria.id.3303	Weighted mode	6	-0.0807821	0.786793	0.922214	0.922395	0.197326	4.3117
genus.Actinomyces.id.423	MR Egger	7	0.172751	0.664157	0.805154	1.18857	0.323357	4.36884
genus.Actinomyces.id.423	Weighted median	7	0.241957	0.333568	0.46823	1.27374	0.662433	2.44917
genus.Actinomyces.id.423	Inverse variance weighted	7	0.235608	0.27162	0.385713	1.26568	0.743217	2.15542
genus.Actinomyces.id.423	Simple mode	7	0.19956	0.446833	0.670825	1.22087	0.508529	2.93103
genus.Actinomyces.id.423	Weighted mode	7	0.213769	0.426408	0.634001	1.23834	0.536874	2.85631
family.FamilyXI.id.1936	MR Egger	8	-0.185606	1.09269	0.870702	0.830601	0.09756	7.07153
family.FamilyXI.id.1936	Weighted median	8	-0.238074	0.225403	0.290869	0.788144	0.506686	1.22595
family.FamilyXI.id.1936	Inverse variance weighted	8	-0.223542	0.171655	0.192823	0.799681	0.571217	1.11952
family.FamilyXI.id.1936	Simple mode	8	-0.229159	0.346507	0.529554	0.795202	0.403204	1.5683
family.FamilyXI.id.1936	Weighted mode	8	-0.219177	0.352649	0.553954	0.80318	0.402376	1.60322
phylum.Lentisphaerae.id.2238	MR Egger	9	0.865694	1.11556	0.463148	2.37666	0.266919	21.1618
phylum.Lentisphaerae.id.2238	Weighted median	9	0.217762	0.312295	0.485618	1.24329	0.674127	2.293
phylum.Lentisphaerae.id.2238	Inverse variance weighted	9	0.207531	0.282065	0.461879	1.23064	0.707996	2.13908
phylum.Lentisphaerae.id.2238	Simple mode	9	-0.582441	0.697186	0.427726	0.558533	0.142427	2.19031
phylum.Lentisphaerae.id.2238	Weighted mode	9	0.92285	0.760382	0.259488	2.51645	0.566941	11.1696
genus..Ruminococcusgauvreauiigroup.id.11342	MR Egger	12	-0.778778	1.18827	0.527007	0.458967	0.0446997	4.71257
genus..Ruminococcusgauvreauiigroup.id.11342	Weighted median	12	0.346252	0.378346	0.360101	1.41376	0.673474	2.96777
genus..Ruminococcusgauvreauiigroup.id.11342	Inverse variance weighted	12	0.147146	0.286158	0.607104	1.15852	0.661184	2.02996
genus..Ruminococcusgauvreauiigroup.id.11342	Simple mode	12	0.577532	0.606326	0.3613	1.78164	0.542879	5.84701
genus..Ruminococcusgauvreauiigroup.id.11342	Weighted mode	12	0.551185	0.542074	0.331088	1.73531	0.599728	5.0211
class.Bacilli.id.1673	MR Egger	18	-0.215062	0.728478	0.771621	0.806491	0.193422	3.36273
class.Bacilli.id.1673	Weighted median	18	-0.18833	0.384387	0.62417	0.828341	0.389953	1.75957
class.Bacilli.id.1673	Inverse variance weighted	18	-0.036635	0.26032	0.888083	0.964028	0.578763	1.60575
class.Bacilli.id.1673	Simple mode	18	-0.630798	0.794947	0.438417	0.532167	0.112041	2.52767
class.Bacilli.id.1673	Weighted mode	18	-0.757305	0.746627	0.324658	0.468929	0.108534	2.02604
phylum.Actinobacteria.id.400	MR Egger	15	-1.55577	1.24182	0.232339	0.211026	0.0185045	2.40654
phylum.Actinobacteria.id.400	Weighted median	15	0.34853	0.422558	0.409479	1.41698	0.61898	3.24379
phylum.Actinobacteria.id.400	Inverse variance weighted	15	0.304341	0.306624	0.320926	1.35573	0.743311	2.47273
phylum.Actinobacteria.id.400	Simple mode	15	0.175025	0.733563	0.814877	1.19128	0.282872	5.01688
phylum.Actinobacteria.id.400	Weighted mode	15	-0.00593296	0.670849	0.993068	0.994085	0.266923	3.70221
order.NB1n.id.3953	MR Egger	13	1.00662	0.86624	0.269805	2.73634	0.50097	14.9461
order.NB1n.id.3953	Weighted median	13	0.0776089	0.256587	0.762297	1.0807	0.653572	1.78697
order.NB1n.id.3953	Inverse variance weighted	13	0.0819497	0.204869	0.689149	1.0854	0.726444	1.62173
order.NB1n.id.3953	Simple mode	13	0.454003	0.473313	0.356385	1.5746	0.6227	3.98165
order.NB1n.id.3953	Weighted mode	13	0.405589	0.459281	0.394532	1.50019	0.609814	3.69057
genus.CandidatusSoleaferrea.id.11350	MR Egger	10	0.0757696	2.3309	0.974864	1.07871	0.0111893	103.994
genus.CandidatusSoleaferrea.id.11350	Weighted median	10	-0.141679	0.274774	0.60612	0.8679	0.506498	1.48717
genus.CandidatusSoleaferrea.id.11350	Inverse variance weighted	10	-0.177777	0.218126	0.41506	0.837129	0.545909	1.2837
genus.CandidatusSoleaferrea.id.11350	Simple mode	10	-0.0604489	0.410916	0.88629	0.941342	0.420696	2.10633
genus.CandidatusSoleaferrea.id.11350	Weighted mode	10	-0.0213415	0.445849	0.962867	0.978885	0.408523	2.34556
order.Lactobacillales.id.1800	MR Egger	15	-0.479769	0.855366	0.584409	0.618926	0.115754	3.30934
order.Lactobacillales.id.1800	Weighted median	15	-0.437067	0.428901	0.308184	0.645928	0.278674	1.49717
order.Lactobacillales.id.1800	Inverse variance weighted	15	-0.145435	0.321706	0.651214	0.864646	0.460253	1.62435
order.Lactobacillales.id.1800	Simple mode	15	-1.01212	0.868682	0.263438	0.363447	0.0662224	1.9947
order.Lactobacillales.id.1800	Weighted mode	15	-0.933785	0.721057	0.216263	0.393063	0.0956503	1.61525
genus.Adlercreutzia.id.812	MR Egger	8	1.3974	1.30031	0.32383	4.04468	0.316253	51.7289
genus.Adlercreutzia.id.812	Weighted median	8	0.0924485	0.367684	0.801478	1.09686	0.533545	2.25491
genus.Adlercreutzia.id.812	Inverse variance weighted	8	0.0924053	0.290165	0.750138	1.09681	0.621066	1.93698
genus.Adlercreutzia.id.812	Simple mode	8	-0.311259	0.626421	0.634494	0.732524	0.214586	2.50059
genus.Adlercreutzia.id.812	Weighted mode	8	-0.160165	0.598253	0.796631	0.852003	0.263753	2.75223
order.Pasteurellales.id.3688	MR Egger	14	0.790911	0.437751	0.0959214	2.2054	0.935119	5.20127
order.Pasteurellales.id.3688	Weighted median	14	0.302717	0.285086	0.288307	1.35353	0.774102	2.36667
order.Pasteurellales.id.3688	Inverse variance weighted	14	0.130637	0.201339	0.51644	1.13955	0.767983	1.6909
order.Pasteurellales.id.3688	Simple mode	14	-0.0309899	0.478606	0.949358	0.969485	0.379441	2.47707
order.Pasteurellales.id.3688	Weighted mode	14	0.508696	0.438727	0.267113	1.66312	0.703837	3.92985
genus.Butyricimonas.id.945	MR Egger	13	-0.127672	1.26035	0.921136	0.880142	0.0744259	10.4083
genus.Butyricimonas.id.945	Weighted median	13	0.209657	0.369884	0.570837	1.23326	0.597312	2.54627
genus.Butyricimonas.id.945	Inverse variance weighted	13	0.171451	0.339651	0.613709	1.18703	0.610019	2.30982
genus.Butyricimonas.id.945	Simple mode	13	0.344992	0.624912	0.591037	1.41198	0.414851	4.80579
genus.Butyricimonas.id.945	Weighted mode	13	0.289436	0.578392	0.625834	1.33567	0.429896	4.1499
family.Defluviitaleaceae.id.1924	MR Egger	11	1.93566	0.846308	0.0479956	6.9286	1.31903	36.3946
family.Defluviitaleaceae.id.1924	Weighted median	11	0.290791	0.361874	0.421645	1.33749	0.658046	2.71845
family.Defluviitaleaceae.id.1924	Inverse variance weighted	11	0.260234	0.266687	0.329163	1.29723	0.769147	2.1879
family.Defluviitaleaceae.id.1924	Simple mode	11	0.355063	0.592822	0.562536	1.42627	0.446253	4.5585
family.Defluviitaleaceae.id.1924	Weighted mode	11	0.355063	0.585675	0.557861	1.42627	0.452549	4.49509
family.Bifidobacteriaceae.id.433	MR Egger	12	-0.539433	0.969209	0.590058	0.583079	0.0872409	3.89704
family.Bifidobacteriaceae.id.433	Weighted median	12	-0.0467348	0.378197	0.901654	0.95434	0.454753	2.00277
family.Bifidobacteriaceae.id.433	Inverse variance weighted	12	0.0109908	0.285906	0.969335	1.01105	0.577305	1.77069
family.Bifidobacteriaceae.id.433	Simple mode	12	0.0836579	0.673585	0.903399	1.08726	0.290379	4.07098
family.Bifidobacteriaceae.id.433	Weighted mode	12	-0.211648	0.52007	0.691844	0.80925	0.292005	2.24272
order.Desulfovibrionales.id.3156	MR Egger	12	0.400439	0.730438	0.595568	1.49248	0.356572	6.24698
order.Desulfovibrionales.id.3156	Weighted median	12	-0.426292	0.394172	0.27948	0.652925	0.301535	1.41381
order.Desulfovibrionales.id.3156	Inverse variance weighted	12	-0.517675	0.289945	0.0741923	0.595904	0.337575	1.05192
order.Desulfovibrionales.id.3156	Simple mode	12	-0.41591	0.638504	0.528174	0.659739	0.188741	2.3061
order.Desulfovibrionales.id.3156	Weighted mode	12	-0.238188	0.503061	0.645129	0.788054	0.293997	2.11237
family.Enterobacteriaceae.id.3469	MR Egger	7	-3.6938	2.56346	0.209161	0.0248772	0.000163583	3.78326
family.Enterobacteriaceae.id.3469	Weighted median	7	-0.0473271	0.553491	0.931859	0.953775	0.322333	2.8222
family.Enterobacteriaceae.id.3469	Inverse variance weighted	7	-0.219118	0.459785	0.633671	0.803227	0.326183	1.97795
family.Enterobacteriaceae.id.3469	Simple mode	7	-0.0212953	0.796528	0.979538	0.97893	0.205463	4.66412
family.Enterobacteriaceae.id.3469	Weighted mode	7	-0.0298311	0.806229	0.971685	0.970609	0.199879	4.71325
family.Coriobacteriaceae.id.811	MR Egger	13	-1.38395	1.36326	0.33183	0.250586	0.0173191	3.62567
family.Coriobacteriaceae.id.811	Weighted median	13	0.435154	0.428978	0.310393	1.5452	0.666548	3.58211
family.Coriobacteriaceae.id.811	Inverse variance weighted	13	0.439072	0.321157	0.171576	1.55127	0.826633	2.91113
family.Coriobacteriaceae.id.811	Simple mode	13	-0.0447014	0.667893	0.94774	0.956283	0.258264	3.54086
family.Coriobacteriaceae.id.811	Weighted mode	13	-0.106763	0.723297	0.885105	0.898739	0.217746	3.70951
class.Melainabacteria.id.1589	MR Egger	10	0.290628	0.748005	0.707754	1.33727	0.308676	5.7934
class.Melainabacteria.id.1589	Weighted median	10	0.468807	0.318187	0.140652	1.59809	0.856552	2.98158
class.Melainabacteria.id.1589	Inverse variance weighted	10	0.0644664	0.234431	0.783323	1.06659	0.673668	1.68869
class.Melainabacteria.id.1589	Simple mode	10	0.610991	0.518062	0.268484	1.84226	0.667369	5.0855
class.Melainabacteria.id.1589	Weighted mode	10	0.603612	0.50918	0.266191	1.82871	0.674097	4.96099
class.Negativicutes.id.2164	MR Egger	12	-0.365101	1.15656	0.758736	0.694126	0.0719377	6.69762
class.Negativicutes.id.2164	Weighted median	12	-0.0898042	0.452226	0.842589	0.91411	0.376752	2.2179
class.Negativicutes.id.2164	Inverse variance weighted	12	-0.0319764	0.335031	0.923963	0.968529	0.50226	1.86766
class.Negativicutes.id.2164	Simple mode	12	-0.457928	0.787669	0.57271	0.632593	0.135097	2.96211
class.Negativicutes.id.2164	Weighted mode	12	-0.400434	0.820455	0.635088	0.670029	0.134186	3.34564
genus.Barnesiella.id.944	MR Egger	13	0.339654	1.6793	0.843406	1.40446	0.052247	37.7536
genus.Barnesiella.id.944	Weighted median	13	-0.41097	0.445522	0.356296	0.663007	0.276874	1.58765
genus.Barnesiella.id.944	Inverse variance weighted	13	-0.0557068	0.39667	0.888316	0.945816	0.434665	2.05807
genus.Barnesiella.id.944	Simple mode	13	-0.491901	0.682579	0.484928	0.611463	0.160453	2.3302
genus.Barnesiella.id.944	Weighted mode	13	-0.506929	0.689717	0.47647	0.602342	0.155863	2.32778
class.Deltaproteobacteria.id.3087	MR Egger	13	0.456546	0.79898	0.57921	1.57861	0.329738	7.55755
class.Deltaproteobacteria.id.3087	Weighted median	13	-0.386258	0.40846	0.344329	0.679595	0.305184	1.51334
class.Deltaproteobacteria.id.3087	Inverse variance weighted	13	-0.294158	0.302481	0.330809	0.745158	0.411881	1.34811
class.Deltaproteobacteria.id.3087	Simple mode	13	-0.52632	0.584521	0.385606	0.590775	0.187875	1.8577
class.Deltaproteobacteria.id.3087	Weighted mode	13	-0.281906	0.491245	0.57666	0.754344	0.288014	1.97572
family.Lachnospiraceae.id.1987	MR Egger	16	0.704672	1.06422	0.518628	2.02318	0.251277	16.2899
family.Lachnospiraceae.id.1987	Weighted median	16	-0.497872	0.418506	0.234187	0.607823	0.267632	1.38044
family.Lachnospiraceae.id.1987	Inverse variance weighted	16	-0.539848	0.305493	0.0772052	0.582837	0.320262	1.06069
family.Lachnospiraceae.id.1987	Simple mode	16	-1.12164	0.754659	0.157917	0.325744	0.0742159	1.42973
family.Lachnospiraceae.id.1987	Weighted mode	16	-0.934369	0.712571	0.209487	0.392834	0.0971978	1.58767
order.Methanobacteriales.id.120	MR Egger	10	-0.398834	0.720076	0.594801	0.671102	0.163624	2.75252
order.Methanobacteriales.id.120	Weighted median	10	0.0427265	0.229363	0.852223	1.04365	0.66576	1.63604
order.Methanobacteriales.id.120	Inverse variance weighted	10	0.197573	0.175414	0.260029	1.21844	0.863952	1.71838
order.Methanobacteriales.id.120	Simple mode	10	0.027769	0.32893	0.934569	1.02816	0.539596	1.95908
order.Methanobacteriales.id.120	Weighted mode	10	0.0100623	0.277697	0.971886	1.01011	0.586124	1.74081
genus..Eubacteriumoxidoreducensgroup.id.11339	MR Egger	5	-0.28011	1.07038	0.810497	0.7557	0.0927307	6.15851
genus..Eubacteriumoxidoreducensgroup.id.11339	Weighted median	5	-0.125093	0.344946	0.716871	0.882415	0.448796	1.73499
genus..Eubacteriumoxidoreducensgroup.id.11339	Inverse variance weighted	5	-0.117844	0.28749	0.681875	0.888835	0.505946	1.56148
genus..Eubacteriumoxidoreducensgroup.id.11339	Simple mode	5	-0.190504	0.446437	0.691546	0.826542	0.344548	1.9828
genus..Eubacteriumoxidoreducensgroup.id.11339	Weighted mode	5	-0.253303	0.446863	0.601113	0.776233	0.323306	1.86367
class.Lentisphaeria.id.2250	MR Egger	8	1.04524	1.10331	0.38003	2.84408	0.327176	24.7231
class.Lentisphaeria.id.2250	Weighted median	8	0.611281	0.310502	0.0489893	1.84279	1.0027	3.38673
class.Lentisphaeria.id.2250	Inverse variance weighted	8	0.316319	0.299266	0.29052	1.37207	0.763194	2.4667
class.Lentisphaeria.id.2250	Simple mode	8	0.898777	0.642159	0.204351	2.4566	0.697777	8.6487
class.Lentisphaeria.id.2250	Weighted mode	8	0.918398	0.615133	0.179072	2.50527	0.750315	8.36502
class.Mollicutes.id.3920	MR Egger	12	-1.0431	0.960417	0.302927	0.352361	0.053637	2.31479
class.Mollicutes.id.3920	Weighted median	12	-0.498812	0.366113	0.173055	0.607252	0.296297	1.24455
class.Mollicutes.id.3920	Inverse variance weighted	12	-0.0531131	0.283009	0.851133	0.948273	0.544542	1.65133
class.Mollicutes.id.3920	Simple mode	12	-0.619802	0.668599	0.373811	0.538051	0.145111	1.99502
class.Mollicutes.id.3920	Weighted mode	12	-0.676889	0.570452	0.260388	0.508196	0.166132	1.55457
family.Bacteroidaceae.id.917	MR Egger	9	2.27867	2.1404	0.322396	9.76365	0.147119	647.974
family.Bacteroidaceae.id.917	Weighted median	9	-0.052796	0.506236	0.916938	0.948574	0.351685	2.55851
family.Bacteroidaceae.id.917	Inverse variance weighted	9	0.111838	0.4142	0.787153	1.11833	0.496588	2.51851
family.Bacteroidaceae.id.917	Simple mode	9	-0.184987	0.771358	0.816501	0.831115	0.18326	3.76924
family.Bacteroidaceae.id.917	Weighted mode	9	-0.0440477	0.663225	0.948678	0.956908	0.260808	3.51091
family.Veillonellaceae.id.2172	MR Egger	19	0.587508	0.454684	0.213604	1.7995	0.738102	4.38718
family.Veillonellaceae.id.2172	Weighted median	19	0.416666	0.335229	0.213894	1.5169	0.786327	2.92623
family.Veillonellaceae.id.2172	Inverse variance weighted	19	-0.0232045	0.225246	0.917948	0.977063	0.628332	1.51934
family.Veillonellaceae.id.2172	Simple mode	19	0.64859	0.66673	0.343549	1.91284	0.517782	7.06661
family.Veillonellaceae.id.2172	Weighted mode	19	0.592971	0.433211	0.187909	1.80936	0.774047	4.22942
phylum.Bacteroidetes.id.905	MR Egger	11	1.22296	1.13248	0.308275	3.39724	0.369097	31.2689
phylum.Bacteroidetes.id.905	Weighted median	11	0.512869	0.514728	0.319062	1.67008	0.608963	4.58017
phylum.Bacteroidetes.id.905	Inverse variance weighted	11	-0.0495255	0.510215	0.922672	0.951681	0.350097	2.58699
phylum.Bacteroidetes.id.905	Simple mode	11	1.00135	0.943939	0.313721	2.72195	0.42794	17.3132
phylum.Bacteroidetes.id.905	Weighted mode	11	1.00135	0.716281	0.192353	2.72195	0.668604	11.0813
order.Coriobacteriales.id.810	MR Egger	13	-1.38395	1.36326	0.33183	0.250586	0.0173191	3.62567
order.Coriobacteriales.id.810	Weighted median	13	0.435154	0.441227	0.324017	1.5452	0.650736	3.66915
order.Coriobacteriales.id.810	Inverse variance weighted	13	0.439072	0.321157	0.171576	1.55127	0.826633	2.91113
order.Coriobacteriales.id.810	Simple mode	13	-0.0447014	0.738218	0.952712	0.956283	0.22501	4.06416
order.Coriobacteriales.id.810	Weighted mode	13	-0.106763	0.692588	0.880053	0.898739	0.231255	3.49282
genus.RuminococcaceaeUCG002.id.11360	Inverse variance weighted	2	0.576603	1.21121	0.634036	1.77998	0.165733	19.1171
genus..Eubacteriumnodatumgroup.id.11297	MR Egger	11	-0.987663	0.696288	0.18974	0.372446	0.0951417	1.45799
genus..Eubacteriumnodatumgroup.id.11297	Weighted median	11	0.243424	0.22269	0.274348	1.27561	0.824441	1.97367
genus..Eubacteriumnodatumgroup.id.11297	Inverse variance weighted	11	0.132272	0.165202	0.423322	1.14142	0.825701	1.57786
genus..Eubacteriumnodatumgroup.id.11297	Simple mode	11	0.416059	0.409678	0.333773	1.51598	0.679152	3.3839
genus..Eubacteriumnodatumgroup.id.11297	Weighted mode	11	0.397581	0.400114	0.34382	1.48822	0.679333	3.26025
genus.Alloprevotella.id.961	MR Egger	6	4.25152	2.60277	0.177711	70.2118	0.427452	11532.7
genus.Alloprevotella.id.961	Weighted median	6	-0.359352	0.283017	0.204184	0.698128	0.400891	1.21575
genus.Alloprevotella.id.961	Inverse variance weighted	6	-0.302728	0.332935	0.363208	0.7388	0.384705	1.41882
genus.Alloprevotella.id.961	Simple mode	6	-0.42573	0.47393	0.410195	0.653293	0.258042	1.65396
genus.Alloprevotella.id.961	Weighted mode	6	-0.386701	0.463163	0.441821	0.679294	0.274035	1.68388
family.Peptostreptococcaceae.id.2042	MR Egger	12	0.174361	0.603634	0.778593	1.19049	0.364671	3.8864
family.Peptostreptococcaceae.id.2042	Weighted median	12	0.358188	0.360212	0.320038	1.43073	0.70622	2.89853
family.Peptostreptococcaceae.id.2042	Inverse variance weighted	12	0.21675	0.270159	0.422376	1.24203	0.731425	2.1091
family.Peptostreptococcaceae.id.2042	Simple mode	12	0.395701	0.545137	0.483074	1.48543	0.510295	4.32395
family.Peptostreptococcaceae.id.2042	Weighted mode	12	0.360758	0.484199	0.471854	1.43442	0.555286	3.70539
order.Clostridiales.id.1863	MR Egger	12	-0.503653	1.43528	0.732937	0.604319	0.0362686	10.0693
order.Clostridiales.id.1863	Weighted median	12	-0.284103	0.440334	0.518799	0.752689	0.317538	1.78417
order.Clostridiales.id.1863	Inverse variance weighted	12	-0.24289	0.333083	0.46587	0.784358	0.408308	1.50675
order.Clostridiales.id.1863	Simple mode	12	-0.508742	0.706502	0.486491	0.601251	0.150546	2.40128
order.Clostridiales.id.1863	Weighted mode	12	-0.322107	0.696077	0.652566	0.724621	0.185182	2.83546
genus..Eubacteriumhalliigroup.id.11338	MR Egger	16	-0.727895	0.502885	0.169795	0.482924	0.180225	1.29403
genus..Eubacteriumhalliigroup.id.11338	Weighted median	16	-0.420548	0.328602	0.200611	0.656687	0.344863	1.25046
genus..Eubacteriumhalliigroup.id.11338	Inverse variance weighted	16	-0.328034	0.243821	0.1785	0.720339	0.446675	1.16167
genus..Eubacteriumhalliigroup.id.11338	Simple mode	16	-0.641236	0.534803	0.249122	0.526641	0.184621	1.50227
genus..Eubacteriumhalliigroup.id.11338	Weighted mode	16	-0.520469	0.448108	0.263596	0.594242	0.246903	1.43021
phylum.Cyanobacteria.id.1500	MR Egger	8	0.63456	1.47048	0.681155	1.88619	0.105656	33.6728
phylum.Cyanobacteria.id.1500	Weighted median	8	0.56399	0.375624	0.133233	1.75767	0.841783	3.67008
phylum.Cyanobacteria.id.1500	Inverse variance weighted	8	0.103209	0.385405	0.788858	1.10872	0.520906	2.35986
phylum.Cyanobacteria.id.1500	Simple mode	8	0.348176	0.60416	0.582461	1.41648	0.433451	4.62895
phylum.Cyanobacteria.id.1500	Weighted mode	8	0.505271	0.497239	0.343385	1.65743	0.625428	4.39233
genus.Phascolarctobacterium.id.2168	Wald ratio	1	0.324755	0.884192	0.713403	1.38369	0.244568	7.82851
family.Acidaminococcaceae.id.2166	MR Egger	7	-1.02584	0.980132	0.343202	0.358494	0.0525021	2.44786
family.Acidaminococcaceae.id.2166	Weighted median	7	-0.0794291	0.402146	0.843426	0.923644	0.419944	2.0315
family.Acidaminococcaceae.id.2166	Inverse variance weighted	7	0.153918	0.323778	0.634515	1.1664	0.618358	2.20015
family.Acidaminococcaceae.id.2166	Simple mode	7	-0.0612985	0.574779	0.918545	0.940542	0.304872	2.90162
family.Acidaminococcaceae.id.2166	Weighted mode	7	-0.107013	0.502065	0.838271	0.898514	0.33586	2.40376
genus.Lactobacillus.id.1837	MR Egger	6	0.146192	0.752901	0.855504	1.15742	0.264611	5.06259
genus.Lactobacillus.id.1837	Weighted median	6	-0.0734219	0.339278	0.828671	0.929209	0.477875	1.80681
genus.Lactobacillus.id.1837	Inverse variance weighted	6	-0.109819	0.284229	0.699218	0.895996	0.513293	1.56404
genus.Lactobacillus.id.1837	Simple mode	6	0.15407	0.566759	0.79661	1.16657	0.384129	3.5428
genus.Lactobacillus.id.1837	Weighted mode	6	-0.304865	0.440395	0.519604	0.737223	0.310976	1.74771
genus.Methanobrevibacter.id.123	MR Egger	3	-0.243674	2.64405	0.941495	0.783743	0.00440059	139.584
genus.Methanobrevibacter.id.123	Weighted median	3	-0.153748	0.424287	0.717078	0.857488	0.373308	1.96965
genus.Methanobrevibacter.id.123	Inverse variance weighted	3	0.0392347	0.553041	0.943443	1.04001	0.351788	3.07466
genus.Methanobrevibacter.id.123	Simple mode	3	-0.214999	0.458397	0.68521	0.806542	0.328421	1.98072
genus.Methanobrevibacter.id.123	Weighted mode	3	-0.214999	0.391392	0.637927	0.806542	0.374514	1.73695
genus..Ruminococcustorquesgroup.id.14377	MR Egger	9	0.907924	1.32437	0.515051	2.47917	0.184918	33.2379
genus..Ruminococcustorquesgroup.id.14377	Weighted median	9	0.208877	0.540559	0.699193	1.23229	0.427151	3.55506
genus..Ruminococcustorquesgroup.id.14377	Inverse variance weighted	9	0.272978	0.409855	0.505388	1.31387	0.588406	2.93379
genus..Ruminococcustorquesgroup.id.14377	Simple mode	9	0.241471	0.819385	0.775727	1.27312	0.255503	6.34372
genus..Ruminococcustorquesgroup.id.14377	Weighted mode	9	0.228054	0.843495	0.793721	1.25615	0.240461	6.56206
genus.Victivallis.id.2256	MR Egger	9	-1.53073	1.42226	0.317499	0.216378	0.0133216	3.51453
genus.Victivallis.id.2256	Weighted median	9	-0.0379427	0.22622	0.8668	0.962768	0.617958	1.49998
genus.Victivallis.id.2256	Inverse variance weighted	9	0.0564136	0.175746	0.748214	1.05804	0.749725	1.49313
genus.Victivallis.id.2256	Simple mode	9	-0.133978	0.353201	0.714317	0.874609	0.437687	1.74769
genus.Victivallis.id.2256	Weighted mode	9	-0.104677	0.342085	0.767419	0.900615	0.460629	1.76087
genus.Haemophilus.id.3698	MR Egger	6	0.654941	0.584394	0.325145	1.92503	0.612338	6.05179
genus.Haemophilus.id.3698	Weighted median	6	0.105638	0.346683	0.760586	1.11142	0.563347	2.1927
genus.Haemophilus.id.3698	Inverse variance weighted	6	0.116477	0.273776	0.670511	1.12353	0.656966	1.92144
genus.Haemophilus.id.3698	Simple mode	6	0.599093	0.545247	0.321944	1.82047	0.625258	5.30038
genus.Haemophilus.id.3698	Weighted mode	6	0.222229	0.511049	0.681801	1.24886	0.458669	3.40037
order.Selenomonadales.id.2165	MR Egger	12	-0.365101	1.15656	0.758736	0.694126	0.0719377	6.69762
order.Selenomonadales.id.2165	Weighted median	12	-0.0898042	0.447961	0.841111	0.91411	0.379915	2.19943
order.Selenomonadales.id.2165	Inverse variance weighted	12	-0.0319764	0.335031	0.923963	0.968529	0.50226	1.86766
order.Selenomonadales.id.2165	Simple mode	12	-0.457928	0.842761	0.597716	0.632593	0.12127	3.29987
order.Selenomonadales.id.2165	Weighted mode	12	-0.400434	0.845162	0.64491	0.670029	0.127843	3.51164
genus..Eubacteriumxylanophilumgroup.id.14375	MR Egger	9	0.723889	1.06449	0.518334	2.06244	0.256017	16.6147
genus..Eubacteriumxylanophilumgroup.id.14375	Weighted median	9	0.59309	0.416701	0.15465	1.80957	0.7996	4.09523
genus..Eubacteriumxylanophilumgroup.id.14375	Inverse variance weighted	9	0.472513	0.334332	0.157566	1.60402	0.832953	3.08887
genus..Eubacteriumxylanophilumgroup.id.14375	Simple mode	9	0.612855	0.640063	0.366357	1.84569	0.526413	6.47131
genus..Eubacteriumxylanophilumgroup.id.14375	Weighted mode	9	0.723571	0.612166	0.271152	2.06178	0.621092	6.8443
genus..Ruminococcusgnavusgroup.id.14376	MR Egger	12	-0.658004	1.45636	0.661044	0.517884	0.0298232	8.99311
genus..Ruminococcusgnavusgroup.id.14376	Weighted median	12	-0.372088	0.291248	0.201403	0.689294	0.389484	1.21989
genus..Ruminococcusgnavusgroup.id.14376	Inverse variance weighted	12	-0.10213	0.296935	0.730885	0.902912	0.504533	1.61585
genus..Ruminococcusgnavusgroup.id.14376	Simple mode	12	-0.464446	0.398707	0.268707	0.628483	0.287678	1.37303
genus..Ruminococcusgnavusgroup.id.14376	Weighted mode	12	-0.432985	0.40897	0.312421	0.64857	0.290961	1.4457
genus.Bifidobacterium.id.436	MR Egger	13	0.252687	0.671565	0.713875	1.28748	0.345218	4.80162
genus.Bifidobacterium.id.436	Weighted median	13	-0.227237	0.351326	0.517762	0.796732	0.400182	1.58623
genus.Bifidobacterium.id.436	Inverse variance weighted	13	-0.137797	0.257421	0.592443	0.871275	0.526059	1.44303
genus.Bifidobacterium.id.436	Simple mode	13	-0.00386226	0.58507	0.994841	0.996145	0.316447	3.13577
genus.Bifidobacterium.id.436	Weighted mode	13	-0.145911	0.456776	0.754888	0.864234	0.353033	2.11567
genus..Eubacteriumcoprostanoligenesgroup.id.11375	MR Egger	13	0.328164	1.2986	0.805156	1.38842	0.108925	17.6975
genus..Eubacteriumcoprostanoligenesgroup.id.11375	Weighted median	13	0.743038	0.445657	0.0954572	2.10231	0.877701	5.03556
genus..Eubacteriumcoprostanoligenesgroup.id.11375	Inverse variance weighted	13	0.344827	0.331646	0.298459	1.41175	0.736976	2.70433
genus..Eubacteriumcoprostanoligenesgroup.id.11375	Simple mode	13	0.962458	0.733677	0.214121	2.61812	0.621544	11.0283
genus..Eubacteriumcoprostanoligenesgroup.id.11375	Weighted mode	13	0.951569	0.751461	0.229438	2.58977	0.593751	11.2958
order.MollicutesRF9.id.11579	MR Egger	13	-0.481856	0.769905	0.544171	0.617636	0.136577	2.79312
order.MollicutesRF9.id.11579	Weighted median	13	-0.236681	0.316669	0.454818	0.789243	0.424284	1.46813
order.MollicutesRF9.id.11579	Inverse variance weighted	13	-0.181019	0.243953	0.458073	0.83442	0.517283	1.34599
order.MollicutesRF9.id.11579	Simple mode	13	-0.556527	0.505986	0.292957	0.573196	0.212618	1.54528
order.MollicutesRF9.id.11579	Weighted mode	13	-0.573614	0.521699	0.293115	0.563485	0.202676	1.56661
genus..Eubacteriumbrachygroup.id.11296	MR Egger	10	-0.293033	0.723041	0.695894	0.745997	0.180831	3.07753
genus..Eubacteriumbrachygroup.id.11296	Weighted median	10	-0.127278	0.224862	0.571374	0.880489	0.566653	1.36814
genus..Eubacteriumbrachygroup.id.11296	Inverse variance weighted	10	-0.128698	0.179901	0.474373	0.879239	0.617977	1.25096
genus..Eubacteriumbrachygroup.id.11296	Simple mode	10	-0.175909	0.352593	0.629816	0.838695	0.420214	1.67393
genus..Eubacteriumbrachygroup.id.11296	Weighted mode	10	-0.175909	0.349482	0.626813	0.838695	0.422784	1.66376
order.Burkholderiales.id.2874	MR Egger	10	-0.244193	1.10337	0.830391	0.783336	0.0901032	6.81014
order.Burkholderiales.id.2874	Weighted median	10	-0.126016	0.446941	0.777981	0.881601	0.367137	2.11698
order.Burkholderiales.id.2874	Inverse variance weighted	10	-0.163806	0.348895	0.638712	0.848907	0.428425	1.68207
order.Burkholderiales.id.2874	Simple mode	10	-0.930858	0.747574	0.244512	0.394215	0.0910722	1.7064
order.Burkholderiales.id.2874	Weighted mode	10	0.518903	0.706119	0.48113	1.68018	0.421014	6.70528
family.Victivallaceae.id.2255	MR Egger	12	-0.790904	0.725761	0.301383	0.453435	0.109329	1.8806
family.Victivallaceae.id.2255	Weighted median	12	0.161893	0.19654	0.410102	1.17573	0.799854	1.72826
family.Victivallaceae.id.2255	Inverse variance weighted	12	0.250553	0.152428	0.100228	1.28474	0.952938	1.73206
family.Victivallaceae.id.2255	Simple mode	12	0.13547	0.339826	0.697784	1.14507	0.588258	2.22895
family.Victivallaceae.id.2255	Weighted mode	12	0.1189	0.32804	0.723879	1.12626	0.592112	2.14226
family.Porphyromonadaceae.id.943	MR Egger	9	-3.18582	1.84285	0.127483	0.0413442	0.00111621	1.53137
family.Porphyromonadaceae.id.943	Weighted median	9	0.253187	0.568545	0.656085	1.28812	0.422671	3.92567
family.Porphyromonadaceae.id.943	Inverse variance weighted	9	0.185725	0.416586	0.655722	1.20409	0.532175	2.72436
family.Porphyromonadaceae.id.943	Simple mode	9	0.664917	0.927681	0.493918	1.94433	0.315582	11.9792
family.Porphyromonadaceae.id.943	Weighted mode	9	0.730998	0.984677	0.479089	2.07715	0.301505	14.3101
order.Rhodospirillales.id.2667	MR Egger	14	-0.0261239	0.911899	0.977616	0.974214	0.163091	5.81941
order.Rhodospirillales.id.2667	Weighted median	14	0.0920232	0.278639	0.741204	1.09639	0.635013	1.89299
order.Rhodospirillales.id.2667	Inverse variance weighted	14	-0.00495975	0.216383	0.981713	0.995053	0.651114	1.52067
order.Rhodospirillales.id.2667	Simple mode	14	0.0948978	0.46408	0.84114	1.09955	0.442773	2.73053
order.Rhodospirillales.id.2667	Weighted mode	14	0.0848754	0.373453	0.823747	1.08858	0.523566	2.26334
class.Coriobacteriia.id.809	MR Egger	13	-1.38395	1.36326	0.33183	0.250586	0.0173191	3.62567
class.Coriobacteriia.id.809	Weighted median	13	0.435154	0.423418	0.304083	1.5452	0.673851	3.54329
class.Coriobacteriia.id.809	Inverse variance weighted	13	0.439072	0.321157	0.171576	1.55127	0.826633	2.91113
class.Coriobacteriia.id.809	Simple mode	13	-0.0447014	0.771282	0.954737	0.956283	0.210891	4.33625
class.Coriobacteriia.id.809	Weighted mode	13	-0.106763	0.691554	0.879875	0.898739	0.231724	3.48575
family.Oxalobacteraceae.id.2966	MR Egger	14	-0.97179	0.625933	0.146495	0.378405	0.110956	1.29051
family.Oxalobacteraceae.id.2966	Weighted median	14	0.158653	0.216982	0.464668	1.17193	0.765955	1.79309
family.Oxalobacteraceae.id.2966	Inverse variance weighted	14	0.115787	0.162052	0.474915	1.12276	0.81723	1.54251
family.Oxalobacteraceae.id.2966	Simple mode	14	0.259653	0.37432	0.500099	1.29648	0.622499	2.70018
family.Oxalobacteraceae.id.2966	Weighted mode	14	0.168712	0.343793	0.631792	1.18378	0.603432	2.32227
family.Peptococcaceae.id.2024	MR Egger	9	-0.516129	0.77885	0.528743	0.596827	0.129681	2.74675
family.Peptococcaceae.id.2024	Weighted median	9	-0.305788	0.352116	0.38516	0.736543	0.369378	1.46867
family.Peptococcaceae.id.2024	Inverse variance weighted	9	-0.268894	0.279476	0.335982	0.764225	0.441902	1.32165
family.Peptococcaceae.id.2024	Simple mode	9	-0.367383	0.60207	0.55866	0.692544	0.212792	2.25393
family.Peptococcaceae.id.2024	Weighted mode	9	-0.30123	0.53784	0.590763	0.739908	0.257845	2.12323
genus.ChristensenellaceaeR.7group.id.11283	MR Egger	9	-2.09987	1.25504	0.138216	0.122473	0.0104647	1.43336
genus.ChristensenellaceaeR.7group.id.11283	Weighted median	9	-0.867343	0.504498	0.0855746	0.420066	0.156272	1.12916
genus.ChristensenellaceaeR.7group.id.11283	Inverse variance weighted	9	-0.894732	0.383522	0.0196517	0.408717	0.192736	0.86673
genus.ChristensenellaceaeR.7group.id.11283	Simple mode	9	-0.86188	0.706757	0.257391	0.422367	0.105703	1.6877
genus.ChristensenellaceaeR.7group.id.11283	Weighted mode	9	-1.281	0.751277	0.126572	0.277758	0.063704	1.21106
genus..Eubacteriumfissicatenagroup.id.14373	MR Egger	9	0.503958	0.99461	0.62794	1.65526	0.235634	11.6277
genus..Eubacteriumfissicatenagroup.id.14373	Weighted median	9	0.186128	0.257911	0.470493	1.20458	0.726602	1.99697
genus..Eubacteriumfissicatenagroup.id.14373	Inverse variance weighted	9	0.224246	0.191544	0.241707	1.25138	0.859693	1.82152
genus..Eubacteriumfissicatenagroup.id.14373	Simple mode	9	-0.087723	0.417834	0.838957	0.916015	0.403863	2.07764
genus..Eubacteriumfissicatenagroup.id.14373	Weighted mode	9	-0.125817	0.419961	0.772125	0.881776	0.387151	2.00834
genus.LachnospiraceaeUCG004.id.11324	Wald ratio	1	-1.73688	1.05971	0.101211	0.176068	0.0220614	1.40517
order.Bacteroidales.id.913	MR Egger	13	0.898296	0.988243	0.382843	2.45542	0.353928	17.0347
order.Bacteroidales.id.913	Weighted median	13	0.130688	0.471259	0.781538	1.13961	0.452494	2.87012
order.Bacteroidales.id.913	Inverse variance weighted	13	-0.0595333	0.426901	0.889091	0.942204	0.408093	2.17536
order.Bacteroidales.id.913	Simple mode	13	0.642978	0.941902	0.5078	1.90214	0.300247	12.0505
order.Bacteroidales.id.913	Weighted mode	13	0.623828	0.779883	0.439317	1.86606	0.404646	8.60548
order.Bacillales.id.1674	MR Egger	9	0.852085	0.776362	0.30872	2.34453	0.511921	10.7376
order.Bacillales.id.1674	Weighted median	9	0.120885	0.232282	0.602769	1.12849	0.715776	1.77919
order.Bacillales.id.1674	Inverse variance weighted	9	0.117594	0.179678	0.512808	1.12479	0.790908	1.59961
order.Bacillales.id.1674	Simple mode	9	0.243518	0.384998	0.544698	1.27573	0.599849	2.71316
order.Bacillales.id.1674	Weighted mode	9	0.194958	0.361902	0.604753	1.21526	0.597877	2.47017
genus.Akkermansia.id.4037	MR Egger	11	0.00423034	1.14282	0.997127	1.00424	0.106918	9.43244
genus.Akkermansia.id.4037	Weighted median	11	0.258595	0.403431	0.52153	1.29511	0.587352	2.85571
genus.Akkermansia.id.4037	Inverse variance weighted	11	-0.19754	0.324319	0.542463	0.820747	0.434653	1.5498
genus.Akkermansia.id.4037	Simple mode	11	0.445822	0.61299	0.483728	1.56177	0.46971	5.19285
genus.Akkermansia.id.4037	Weighted mode	11	0.384564	0.564498	0.511181	1.46897	0.485851	4.44145
class.Verrucomicrobiae.id.4029	MR Egger	11	-0.004851	1.14353	0.996708	0.995161	0.105805	9.36012
class.Verrucomicrobiae.id.4029	Weighted median	11	0.257607	0.403565	0.523261	1.29383	0.586618	2.85364
class.Verrucomicrobiae.id.4029	Inverse variance weighted	11	-0.198382	0.324307	0.540729	0.820056	0.434298	1.54846
class.Verrucomicrobiae.id.4029	Simple mode	11	0.450439	0.665905	0.514107	1.569	0.425396	5.787
class.Verrucomicrobiae.id.4029	Weighted mode	11	0.389271	0.596059	0.528437	1.4759	0.458862	4.74716
class.Bacteroidia.id.912	MR Egger	13	0.898296	0.988243	0.382843	2.45542	0.353928	17.0347
class.Bacteroidia.id.912	Weighted median	13	0.130688	0.498259	0.793099	1.13961	0.429171	3.0261
class.Bacteroidia.id.912	Inverse variance weighted	13	-0.0595333	0.426901	0.889091	0.942204	0.408093	2.17536
class.Bacteroidia.id.912	Simple mode	13	0.642978	0.874063	0.476095	1.90214	0.342945	10.5502
class.Bacteroidia.id.912	Weighted mode	13	0.623828	0.799522	0.450359	1.86606	0.389367	8.94317
genus.Butyrivibrio.id.1993	MR Egger	15	-0.290839	0.562531	0.613827	0.747636	0.24823	2.25178
genus.Butyrivibrio.id.1993	Weighted median	15	0.116703	0.170486	0.49364	1.12379	0.804568	1.56966
genus.Butyrivibrio.id.1993	Inverse variance weighted	15	0.102544	0.130566	0.43223	1.10799	0.857816	1.43112
genus.Butyrivibrio.id.1993	Simple mode	15	0.103449	0.261941	0.698845	1.10899	0.663679	1.85309
genus.Butyrivibrio.id.1993	Weighted mode	15	0.0919642	0.2734	0.741578	1.09633	0.64153	1.87354
genus.Bacteroides.id.918	MR Egger	9	2.27867	2.1404	0.322396	9.76365	0.147119	647.974
genus.Bacteroides.id.918	Weighted median	9	-0.052796	0.515328	0.918399	0.948574	0.345474	2.60452
genus.Bacteroides.id.918	Inverse variance weighted	9	0.111838	0.4142	0.787153	1.11833	0.496588	2.51851
genus.Bacteroides.id.918	Simple mode	9	-0.184987	0.717056	0.802934	0.831115	0.203841	3.38869
genus.Bacteroides.id.918	Weighted mode	9	-0.0440477	0.631124	0.946072	0.956908	0.277745	3.29681
family.Ruminococcaceae.id.2050	MR Egger	9	-0.334742	0.98974	0.745121	0.715523	0.102835	4.9786
family.Ruminococcaceae.id.2050	Weighted median	9	0.0170038	0.523932	0.97411	1.01715	0.364254	2.8403
family.Ruminococcaceae.id.2050	Inverse variance weighted	9	0.216486	0.421412	0.60745	1.24171	0.543633	2.83617
family.Ruminococcaceae.id.2050	Simple mode	9	0.730964	0.895135	0.437798	2.07708	0.359335	12.0063
family.Ruminococcaceae.id.2050	Weighted mode	9	0.267435	0.678236	0.703655	1.30661	0.345796	4.9371
genus.Romboutsia.id.11347	Wald ratio	1	0.408018	0.932306	0.661644	1.50383	0.241883	9.34964
genus.Anaerofilum.id.2053	MR Egger	11	0.748795	1.10724	0.515871	2.11445	0.241375	18.5226
genus.Anaerofilum.id.2053	Weighted median	11	0.216756	0.27922	0.437578	1.24204	0.718553	2.14691
genus.Anaerofilum.id.2053	Inverse variance weighted	11	0.327703	0.19486	0.0926195	1.38778	0.947222	2.03324
genus.Anaerofilum.id.2053	Simple mode	11	-0.0764685	0.481928	0.877086	0.926382	0.360217	2.3824
genus.Anaerofilum.id.2053	Weighted mode	11	-0.0764685	0.449534	0.868319	0.926382	0.38383	2.23584
family.Alcaligenaceae.id.2875	MR Egger	11	-0.617384	1.60932	0.710157	0.539353	0.0230141	12.6402
family.Alcaligenaceae.id.2875	Weighted median	11	-0.748868	0.474273	0.114341	0.472902	0.186664	1.19807
family.Alcaligenaceae.id.2875	Inverse variance weighted	11	-0.409247	0.350522	0.242994	0.66415	0.334115	1.32019
family.Alcaligenaceae.id.2875	Simple mode	11	-0.969181	0.72006	0.20803	0.379394	0.0925045	1.55603
family.Alcaligenaceae.id.2875	Weighted mode	11	-0.948749	0.73935	0.228355	0.387225	0.0909109	1.64934
genus..Eubacteriumeligensgroup.id.14372	MR Egger	6	1.24916	1.85194	0.53696	3.48742	0.0924909	131.495
genus..Eubacteriumeligensgroup.id.14372	Weighted median	6	0.225763	0.569952	0.692025	1.25328	0.410104	3.83002
genus..Eubacteriumeligensgroup.id.14372	Inverse variance weighted	6	0.0889784	0.465567	0.848433	1.09306	0.438878	2.72233
genus..Eubacteriumeligensgroup.id.14372	Simple mode	6	-0.991275	0.995818	0.365227	0.371103	0.0527033	2.61308
genus..Eubacteriumeligensgroup.id.14372	Weighted mode	6	0.861295	0.843328	0.353956	2.36622	0.453107	12.3569
class.Betaproteobacteria.id.2867	MR Egger	11	-0.311933	1.12111	0.787118	0.732031	0.0813244	6.58927
class.Betaproteobacteria.id.2867	Weighted median	11	0.346822	0.443027	0.433718	1.41456	0.593623	3.37081
class.Betaproteobacteria.id.2867	Inverse variance weighted	11	-0.0241505	0.335848	0.942674	0.976139	0.505396	1.88535
class.Betaproteobacteria.id.2867	Simple mode	11	0.586214	0.670304	0.402334	1.79717	0.483076	6.68595
class.Betaproteobacteria.id.2867	Weighted mode	11	0.586214	0.671455	0.403113	1.79717	0.481987	6.70106
family.Pasteurellaceae.id.3689	MR Egger	14	0.790911	0.437751	0.0959214	2.2054	0.935119	5.20127
family.Pasteurellaceae.id.3689	Weighted median	14	0.302717	0.275173	0.271291	1.35353	0.789289	2.32113
family.Pasteurellaceae.id.3689	Inverse variance weighted	14	0.130637	0.201339	0.51644	1.13955	0.767983	1.6909
family.Pasteurellaceae.id.3689	Simple mode	14	-0.0309899	0.47576	0.949055	0.969485	0.381563	2.46329
family.Pasteurellaceae.id.3689	Weighted mode	14	0.508696	0.402908	0.228925	1.66312	0.755026	3.66342
family.Methanobacteriaceae.id.121	MR Egger	10	-0.398834	0.720076	0.594801	0.671102	0.163624	2.75252
family.Methanobacteriaceae.id.121	Weighted median	10	0.0427265	0.221536	0.847065	1.04365	0.676053	1.61113
family.Methanobacteriaceae.id.121	Inverse variance weighted	10	0.197573	0.175414	0.260029	1.21844	0.863952	1.71838
family.Methanobacteriaceae.id.121	Simple mode	10	0.027769	0.329467	0.934675	1.02816	0.539029	1.96114
family.Methanobacteriaceae.id.121	Weighted mode	10	0.0100623	0.307178	0.974583	1.01011	0.553216	1.84436
genus.Butyricicoccus.id.2055	MR Egger	8	0.71092	0.698972	0.348354	2.03586	0.517335	8.01172
genus.Butyricicoccus.id.2055	Weighted median	8	0.048174	0.476348	0.919446	1.04935	0.412521	2.6693
genus.Butyricicoccus.id.2055	Inverse variance weighted	8	-0.0230428	0.355973	0.948388	0.977221	0.486387	1.96337
genus.Butyricicoccus.id.2055	Simple mode	8	0.258368	0.714647	0.728368	1.29482	0.319071	5.25446
genus.Butyricicoccus.id.2055	Weighted mode	8	0.355852	0.652828	0.602615	1.4274	0.397051	5.13148
genus.RuminococcaceaeUCG005.id.11363	Wald ratio	1	1.75898	1.01688	0.0836708	5.80651	0.791272	42.6094
family.Erysipelotrichaceae.id.2149	MR Egger	13	-0.188359	1.45198	0.899125	0.828317	0.0481112	14.2609
family.Erysipelotrichaceae.id.2149	Weighted median	13	0.540408	0.463728	0.243875	1.71671	0.691772	4.26019
family.Erysipelotrichaceae.id.2149	Inverse variance weighted	13	0.807047	0.335022	0.015999	2.24128	1.1623	4.32187
family.Erysipelotrichaceae.id.2149	Simple mode	13	0.569751	0.719224	0.443638	1.76783	0.431742	7.23861
family.Erysipelotrichaceae.id.2149	Weighted mode	13	0.507139	0.760292	0.517372	1.66053	0.374175	7.36921
genus.Fusicatenibacter.id.11305	Wald ratio	1	-1.55353	1.19002	0.191736	0.2115	0.0205278	2.17911
family.FamilyXIII.id.1957	MR Egger	9	-0.749026	1.57549	0.648963	0.472827	0.0215583	10.3703
family.FamilyXIII.id.1957	Weighted median	9	-0.510131	0.552703	0.35602	0.600417	0.203228	1.77388
family.FamilyXIII.id.1957	Inverse variance weighted	9	-0.808832	0.387596	0.0369071	0.445378	0.208353	0.952045
family.FamilyXIII.id.1957	Simple mode	9	-0.261361	0.864837	0.770201	0.770003	0.141361	4.19427
family.FamilyXIII.id.1957	Weighted mode	9	-0.232302	0.860675	0.794064	0.792707	0.146721	4.28286
genus.Alistipes.id.968	MR Egger	13	1.62582	2.16037	0.467512	5.08257	0.0736438	350.776
genus.Alistipes.id.968	Weighted median	13	-0.272929	0.530225	0.606734	0.761147	0.269235	2.15182
genus.Alistipes.id.968	Inverse variance weighted	13	0.296858	0.437116	0.497057	1.34562	0.571272	3.1696
genus.Alistipes.id.968	Simple mode	13	-0.32294	0.979731	0.747369	0.724017	0.106117	4.93984
genus.Alistipes.id.968	Weighted mode	13	-0.34284	0.943665	0.722695	0.709752	0.111646	4.51201
class.Erysipelotrichia.id.2147	MR Egger	13	-0.188359	1.45198	0.899125	0.828317	0.0481112	14.2609
class.Erysipelotrichia.id.2147	Weighted median	13	0.540408	0.460971	0.241067	1.71671	0.69552	4.23724
class.Erysipelotrichia.id.2147	Inverse variance weighted	13	0.807047	0.335022	0.015999	2.24128	1.1623	4.32187
class.Erysipelotrichia.id.2147	Simple mode	13	0.569751	0.798612	0.489225	1.76783	0.369528	8.45731
class.Erysipelotrichia.id.2147	Weighted mode	13	0.507139	0.702885	0.484417	1.66053	0.418736	6.585
genus.Allisonella.id.2174	MR Egger	8	-0.729779	1.15796	0.551777	0.482015	0.0498177	4.66378
genus.Allisonella.id.2174	Weighted median	8	-0.0500626	0.223691	0.822911	0.95117	0.613548	1.47458
genus.Allisonella.id.2174	Inverse variance weighted	8	-0.0664968	0.171096	0.697534	0.935666	0.669084	1.30846
genus.Allisonella.id.2174	Simple mode	8	-0.148346	0.338096	0.674053	0.862133	0.444407	1.67251
genus.Allisonella.id.2174	Weighted mode	8	-0.110487	0.319093	0.739327	0.895398	0.47907	1.67353

## Sheet: Table s4
	Pleiotropy
exposure	egger_intercept	se	pval
genus.DefluviitaleaceaeUCG011.id.11287	-0.112602	0.106408	0.330692
phylum.Firmicutes.id.1672	-0.0524821	0.059238	0.393051
family.Streptococcaceae.id.1850	0.0946703	0.0941966	0.33648
phylum.Euryarchaeota.id.55	0.0296409	0.106585	0.78722
family.Christensenellaceae.id.1866	0.047484	0.0434338	0.302681
genus..Eubacteriumrectalegroup.id.14374	0.0734898	0.093736	0.462853
class.Actinobacteria.id.419	0.0379048	0.0566309	0.514997
class.Methanobacteria.id.119	0.0992835	0.11626	0.417952
genus.Bilophila.id.3170	0.00538465	0.106427	0.960555
genus.Streptococcus.id.1853	-0.0147204	0.104618	0.892707
genus.Catenibacterium.id.2153	-0.456409	0.415117	0.386224
phylum.Tenericutes.id.3919	0.0902457	0.0837207	0.306377
family.Desulfovibrionaceae.id.3169	-0.0629242	0.0576552	0.306878
genus..Eubacteriumruminantiumgroup.id.11340	-0.0120784	0.0556827	0.831017
genus.Collinsella.id.815	-0.000464012	0.150604	0.997735
genus..Clostridiuminnocuumgroup.id.14397	-0.0506827	0.157476	0.756969
phylum.Proteobacteria.id.2375	0.134911	0.0601014	0.0486127
genus.Anaerostipes.id.1991	0.0177047	0.0747864	0.817212
order.Gastranaerophilales.id.1591	-0.0618963	0.0871034	0.500312
order.Bifidobacteriales.id.432	0.0426109	0.0714792	0.564337
genus.Blautia.id.1992	-0.0264621	0.0713186	0.717654
genus.Clostridiumsensustricto1.id.1873	0.0601287	0.0855759	0.513639
genus..Eubacteriumventriosumgroup.id.11341	-0.0068806	0.0929079	0.942091
genus.Anaerotruncus.id.2054	0.0319835	0.0615756	0.61376
family.Prevotellaceae.id.960	-0.0706008	0.0659543	0.302525
family.Verrucomicrobiaceae.id.4036	-0.0165384	0.089897	0.858115
genus.Sutterella.id.2896	0.785547	0.601086	0.415806
family.Rikenellaceae.id.967	-0.0395964	0.0602923	0.521298
order.Verrucomicrobiales.id.4030	-0.0159455	0.0899245	0.863183
family.Rhodospirillaceae.id.2717	-0.053736	0.085125	0.538812
order.Victivallales.id.2254	-0.108434	0.157466	0.51679
family.ClostridialesvadinBB60group.id.11286	0.0437962	0.0557169	0.445931
order.Actinomycetales.id.420	-0.0270792	0.0787805	0.75373
family.Lactobacillaceae.id.1836	-0.0182333	0.0972403	0.857443
class.Alphaproteobacteria.id.2379	-0.10009	0.105245	0.385265
order.Enterobacteriales.id.3468	0.256726	0.186729	0.227589
family.BacteroidalesS24.7group.id.11173	-0.0493689	0.118971	0.692596
genus.Oxalobacter.id.2978	0.105127	0.13842	0.48182
family.Clostridiaceae1.id.1869	-0.0534422	0.0687498	0.459323
phylum.Verrucomicrobia.id.3982	0.015525	0.0717421	0.833026
family.Actinomycetaceae.id.421	-0.0267352	0.0787798	0.756702
order.Erysipelotrichales.id.2148	0.0620808	0.0881126	0.49573
class.Clostridia.id.1859	0.0220328	0.0973308	0.825971
class.Gammaproteobacteria.id.3303	-0.0112932	0.111751	0.924368
genus.Actinomyces.id.423	0.00775569	0.0747806	0.921429
family.FamilyXI.id.1936	-0.00507896	0.144474	0.973097
phylum.Lentisphaerae.id.2238	-0.0988473	0.161628	0.56015
genus..Ruminococcusgauvreauiigroup.id.11342	0.0681471	0.0848818	0.440727
class.Bacilli.id.1673	0.0140952	0.0535879	0.795885
phylum.Actinobacteria.id.400	0.115763	0.075105	0.147215
order.NB1n.id.3953	-0.109466	0.0996888	0.295626
genus.CandidatusSoleaferrea.id.11350	-0.0237427	0.217313	0.915691
order.Lactobacillales.id.1800	0.0264788	0.0624474	0.678485
genus.Adlercreutzia.id.812	-0.118165	0.114772	0.342919
order.Pasteurellales.id.3688	-0.087415	0.051461	0.115136
genus.Butyricimonas.id.945	0.0266117	0.10762	0.80925
family.Defluviitaleaceae.id.1924	-0.178546	0.0862454	0.0683403
family.Bifidobacteriaceae.id.433	0.0426109	0.0714792	0.564337
order.Desulfovibrionales.id.3156	-0.0732927	0.0535199	0.200826
family.Enterobacteriaceae.id.3469	0.256726	0.186729	0.227589
family.Coriobacteriaceae.id.811	0.134601	0.0978216	0.196195
class.Melainabacteria.id.1589	-0.0262815	0.0820446	0.756923
class.Negativicutes.id.2164	0.0219825	0.0730477	0.769629
genus.Barnesiella.id.944	-0.0308362	0.12695	0.812553
class.Deltaproteobacteria.id.3087	-0.0589653	0.0580982	0.331946
family.Lachnospiraceae.id.1987	-0.0778424	0.0637634	0.242325
order.Methanobacteriales.id.120	0.0992835	0.11626	0.417952
genus..Eubacteriumoxidoreducensgroup.id.11339	0.0180998	0.115007	0.884941
class.Lentisphaeria.id.2250	-0.108434	0.157466	0.51679
class.Mollicutes.id.3920	0.0902457	0.0837207	0.306377
family.Bacteroidaceae.id.917	-0.143207	0.138808	0.336538
family.Veillonellaceae.id.2172	-0.0544036	0.035238	0.141026
phylum.Bacteroidetes.id.905	-0.100412	0.08032	0.242773
order.Coriobacteriales.id.810	0.134601	0.0978216	0.196195
genus.RuminococcaceaeUCG002.id.11360	NA	NA	NA
genus..Eubacteriumnodatumgroup.id.11297	0.166988	0.101165	0.133207
genus.Alloprevotella.id.961	-0.638291	0.362677	0.153227
family.Peptostreptococcaceae.id.2042	0.00385238	0.0490587	0.938959
order.Clostridiales.id.1863	0.0172725	0.0924749	0.855568
genus..Eubacteriumhalliigroup.id.11338	0.0374601	0.0412039	0.378662
phylum.Cyanobacteria.id.1500	-0.0643933	0.171086	0.719584
family.Acidaminococcaceae.id.2166	0.124086	0.0973021	0.258253
genus.Lactobacillus.id.1837	-0.0351621	0.0940878	0.727581
genus.Methanobrevibacter.id.123	0.0427184	0.381604	0.929029
genus..Ruminococcustorquesgroup.id.14377	-0.040735	0.080794	0.629611
genus.Victivallis.id.2256	0.205489	0.18273	0.297859
genus.Haemophilus.id.3698	-0.0804766	0.07734	0.35684
order.Selenomonadales.id.2165	0.0219825	0.0730477	0.769629
genus..Eubacteriumxylanophilumgroup.id.14375	-0.0218112	0.0870503	0.80935
genus..Ruminococcusgnavusgroup.id.14376	0.0607301	0.155485	0.704295
genus.Bifidobacterium.id.436	-0.0350049	0.0553513	0.540039
genus..Eubacteriumcoprostanoligenesgroup.id.11375	0.00106212	0.080028	0.989649
order.MollicutesRF9.id.11579	0.0258874	0.0628374	0.688272
genus..Eubacteriumbrachygroup.id.11296	0.0212912	0.0907311	0.820365
order.Burkholderiales.id.2874	0.00590555	0.0768987	0.940671
family.Victivallaceae.id.2255	0.15311	0.104318	0.172915
family.Porphyromonadaceae.id.943	0.202205	0.107662	0.102445
order.Rhodospirillales.id.2667	0.00213057	0.0889563	0.981286
class.Coriobacteriia.id.809	0.134601	0.0978216	0.196195
family.Oxalobacteraceae.id.2966	0.152085	0.0845453	0.0972209
family.Peptococcaceae.id.2024	0.023907	0.070297	0.743769
genus.ChristensenellaceaeR.7group.id.11283	0.0992097	0.0983761	0.346808
genus..Eubacteriumfissicatenagroup.id.14373	-0.0368012	0.12841	0.782721
order.Bacteroidales.id.913	-0.0763419	0.0711393	0.30619
order.Bacillales.id.1674	-0.113636	0.116831	0.363127
genus.Akkermansia.id.4037	-0.0166271	0.0898793	0.857336
class.Verrucomicrobiae.id.4029	-0.0159455	0.0899245	0.863183
class.Bacteroidia.id.912	-0.0763419	0.0711393	0.30619
genus.Butyrivibrio.id.1993	0.0577888	0.0803803	0.4849
genus.Bacteroides.id.918	-0.143207	0.138808	0.336538
family.Ruminococcaceae.id.2050	0.0584641	0.0941043	0.554107
genus.Anaerofilum.id.2053	-0.0474248	0.122573	0.707812
family.Alcaligenaceae.id.2875	0.0135461	0.102224	0.897493
genus..Eubacteriumeligensgroup.id.14372	-0.0948059	0.145827	0.551062
class.Betaproteobacteria.id.2867	0.0204747	0.0760997	0.793957
family.Pasteurellaceae.id.3689	-0.087415	0.051461	0.115136
family.Methanobacteriaceae.id.121	0.0992835	0.11626	0.417952
genus.Butyricicoccus.id.2055	-0.072955	0.0597919	0.268185
family.Erysipelotrichaceae.id.2149	0.0620808	0.0881126	0.49573
family.FamilyXIII.id.1957	-0.00398385	0.101253	0.969714
genus.Alistipes.id.968	-0.0797817	0.126868	0.542281
class.Erysipelotrichia.id.2147	0.0620808	0.0881126	0.49573
genus.Allisonella.id.2174	0.0952844	0.164522	0.583556

## Sheet: Table s5
		Heterogeneity
outcome	exposure	method	Q	Q_df	Q_pval
Osteonecrosis || id:finn-b-M13_OSTEONECROSIS	genus.DefluviitaleaceaeUCG011.id.11287	MR Egger	5.5129	6	0.479899
Osteonecrosis || id:finn-b-M13_OSTEONECROSIS	genus.DefluviitaleaceaeUCG011.id.11287	Inverse variance weighted	6.6327	7	0.468097
Osteonecrosis || id:finn-b-M13_OSTEONECROSIS	phylum.Firmicutes.id.1672	MR Egger	13.3766	12	0.342269
Osteonecrosis || id:finn-b-M13_OSTEONECROSIS	phylum.Firmicutes.id.1672	Inverse variance weighted	14.2516	13	0.356367
Osteonecrosis || id:finn-b-M13_OSTEONECROSIS	family.Streptococcaceae.id.1850	MR Egger	8.34393	11	0.682204
Osteonecrosis || id:finn-b-M13_OSTEONECROSIS	family.Streptococcaceae.id.1850	Inverse variance weighted	9.35402	12	0.672432
Osteonecrosis || id:finn-b-M13_OSTEONECROSIS	phylum.Euryarchaeota.id.55	MR Egger	7.93557	9	0.540652
Osteonecrosis || id:finn-b-M13_OSTEONECROSIS	phylum.Euryarchaeota.id.55	Inverse variance weighted	8.01291	10	0.627576
Osteonecrosis || id:finn-b-M13_OSTEONECROSIS	family.Christensenellaceae.id.1866	MR Egger	5.69308	9	0.7702
Osteonecrosis || id:finn-b-M13_OSTEONECROSIS	family.Christensenellaceae.id.1866	Inverse variance weighted	6.88827	10	0.735949
Osteonecrosis || id:finn-b-M13_OSTEONECROSIS	genus..Eubacteriumrectalegroup.id.14374	MR Egger	6.29453	6	0.391018
Osteonecrosis || id:finn-b-M13_OSTEONECROSIS	genus..Eubacteriumrectalegroup.id.14374	Inverse variance weighted	6.93938	7	0.435219
Osteonecrosis || id:finn-b-M13_OSTEONECROSIS	class.Actinobacteria.id.419	MR Egger	15.0482	13	0.304355
Osteonecrosis || id:finn-b-M13_OSTEONECROSIS	class.Actinobacteria.id.419	Inverse variance weighted	15.5668	14	0.340541
Osteonecrosis || id:finn-b-M13_OSTEONECROSIS	class.Methanobacteria.id.119	MR Egger	7.47269	8	0.486594
Osteonecrosis || id:finn-b-M13_OSTEONECROSIS	class.Methanobacteria.id.119	Inverse variance weighted	8.20197	9	0.513928
Osteonecrosis || id:finn-b-M13_OSTEONECROSIS	genus.Bilophila.id.3170	MR Egger	11.7353	11	0.383867
Osteonecrosis || id:finn-b-M13_OSTEONECROSIS	genus.Bilophila.id.3170	Inverse variance weighted	11.738	12	0.466943
Osteonecrosis || id:finn-b-M13_OSTEONECROSIS	genus.Streptococcus.id.1853	MR Egger	3.36758	6	0.761495
Osteonecrosis || id:finn-b-M13_OSTEONECROSIS	genus.Streptococcus.id.1853	Inverse variance weighted	3.38738	7	0.847006
Osteonecrosis || id:finn-b-M13_OSTEONECROSIS	genus.Catenibacterium.id.2153	MR Egger	1.69965	2	0.427491
Osteonecrosis || id:finn-b-M13_OSTEONECROSIS	genus.Catenibacterium.id.2153	Inverse variance weighted	2.90848	3	0.405952
Osteonecrosis || id:finn-b-M13_OSTEONECROSIS	phylum.Tenericutes.id.3919	MR Egger	11.2278	10	0.340045
Osteonecrosis || id:finn-b-M13_OSTEONECROSIS	phylum.Tenericutes.id.3919	Inverse variance weighted	12.5325	11	0.324978
Osteonecrosis || id:finn-b-M13_OSTEONECROSIS	family.Desulfovibrionaceae.id.3169	MR Egger	3.25942	8	0.917038
Osteonecrosis || id:finn-b-M13_OSTEONECROSIS	family.Desulfovibrionaceae.id.3169	Inverse variance weighted	4.45055	9	0.87934
Osteonecrosis || id:finn-b-M13_OSTEONECROSIS	genus..Eubacteriumruminantiumgroup.id.11340	MR Egger	7.20269	16	0.969154
Osteonecrosis || id:finn-b-M13_OSTEONECROSIS	genus..Eubacteriumruminantiumgroup.id.11340	Inverse variance weighted	7.24974	17	0.980078
Osteonecrosis || id:finn-b-M13_OSTEONECROSIS	genus.Collinsella.id.815	MR Egger	0.0976614	3	0.992117
Osteonecrosis || id:finn-b-M13_OSTEONECROSIS	genus.Collinsella.id.815	Inverse variance weighted	0.0976709	4	0.998846
Osteonecrosis || id:finn-b-M13_OSTEONECROSIS	genus..Clostridiuminnocuumgroup.id.14397	MR Egger	12.9763	7	0.0726889
Osteonecrosis || id:finn-b-M13_OSTEONECROSIS	genus..Clostridiuminnocuumgroup.id.14397	Inverse variance weighted	13.1683	8	0.106189
Osteonecrosis || id:finn-b-M13_OSTEONECROSIS	phylum.Proteobacteria.id.2375	MR Egger	10.467	10	0.400519
Osteonecrosis || id:finn-b-M13_OSTEONECROSIS	phylum.Proteobacteria.id.2375	Inverse variance weighted	15.7411	11	0.151017
Osteonecrosis || id:finn-b-M13_OSTEONECROSIS	genus.Anaerostipes.id.1991	MR Egger	6.22729	11	0.857776
Osteonecrosis || id:finn-b-M13_OSTEONECROSIS	genus.Anaerostipes.id.1991	Inverse variance weighted	6.28334	12	0.901131
Osteonecrosis || id:finn-b-M13_OSTEONECROSIS	order.Gastranaerophilales.id.1591	MR Egger	9.05814	7	0.248508
Osteonecrosis || id:finn-b-M13_OSTEONECROSIS	order.Gastranaerophilales.id.1591	Inverse variance weighted	9.71158	8	0.285856
Osteonecrosis || id:finn-b-M13_OSTEONECROSIS	order.Bifidobacteriales.id.432	MR Egger	11.8692	10	0.293907
Osteonecrosis || id:finn-b-M13_OSTEONECROSIS	order.Bifidobacteriales.id.432	Inverse variance weighted	12.291	11	0.342173
Osteonecrosis || id:finn-b-M13_OSTEONECROSIS	genus.Blautia.id.1992	MR Egger	14.9255	11	0.185932
Osteonecrosis || id:finn-b-M13_OSTEONECROSIS	genus.Blautia.id.1992	Inverse variance weighted	15.1123	12	0.235352
Osteonecrosis || id:finn-b-M13_OSTEONECROSIS	genus.Clostridiumsensustricto1.id.1873	MR Egger	4.58826	5	0.468162
Osteonecrosis || id:finn-b-M13_OSTEONECROSIS	genus.Clostridiumsensustricto1.id.1873	Inverse variance weighted	5.08196	6	0.533345
Osteonecrosis || id:finn-b-M13_OSTEONECROSIS	genus..Eubacteriumventriosumgroup.id.11341	MR Egger	11.685	13	0.55363
Osteonecrosis || id:finn-b-M13_OSTEONECROSIS	genus..Eubacteriumventriosumgroup.id.11341	Inverse variance weighted	11.6905	14	0.631146
Osteonecrosis || id:finn-b-M13_OSTEONECROSIS	genus.Anaerotruncus.id.2054	MR Egger	10.8601	11	0.455059
Osteonecrosis || id:finn-b-M13_OSTEONECROSIS	genus.Anaerotruncus.id.2054	Inverse variance weighted	11.1299	12	0.517822
Osteonecrosis || id:finn-b-M13_OSTEONECROSIS	family.Prevotellaceae.id.960	MR Egger	14.1476	14	0.438772
Osteonecrosis || id:finn-b-M13_OSTEONECROSIS	family.Prevotellaceae.id.960	Inverse variance weighted	15.3056	15	0.429639
Osteonecrosis || id:finn-b-M13_OSTEONECROSIS	family.Verrucomicrobiaceae.id.4036	MR Egger	13.4534	9	0.143139
Osteonecrosis || id:finn-b-M13_OSTEONECROSIS	family.Verrucomicrobiaceae.id.4036	Inverse variance weighted	13.504	10	0.196839
Osteonecrosis || id:finn-b-M13_OSTEONECROSIS	genus.Sutterella.id.2896	MR Egger	0.315674	1	0.574219
Osteonecrosis || id:finn-b-M13_OSTEONECROSIS	genus.Sutterella.id.2896	Inverse variance weighted	2.0236	2	0.363563
Osteonecrosis || id:finn-b-M13_OSTEONECROSIS	family.Rikenellaceae.id.967	MR Egger	13.797	15	0.540974
Osteonecrosis || id:finn-b-M13_OSTEONECROSIS	family.Rikenellaceae.id.967	Inverse variance weighted	14.2283	16	0.581707
Osteonecrosis || id:finn-b-M13_OSTEONECROSIS	order.Verrucomicrobiales.id.4030	MR Egger	13.4534	9	0.14314
Osteonecrosis || id:finn-b-M13_OSTEONECROSIS	order.Verrucomicrobiales.id.4030	Inverse variance weighted	13.5004	10	0.197022
Osteonecrosis || id:finn-b-M13_OSTEONECROSIS	family.Rhodospirillaceae.id.2717	MR Egger	11.0477	13	0.606819
Osteonecrosis || id:finn-b-M13_OSTEONECROSIS	family.Rhodospirillaceae.id.2717	Inverse variance weighted	11.4462	14	0.650681
Osteonecrosis || id:finn-b-M13_OSTEONECROSIS	order.Victivallales.id.2254	MR Egger	12.8083	6	0.0461828
Osteonecrosis || id:finn-b-M13_OSTEONECROSIS	order.Victivallales.id.2254	Inverse variance weighted	13.8206	7	0.0544657
Osteonecrosis || id:finn-b-M13_OSTEONECROSIS	family.ClostridialesvadinBB60group.id.11286	MR Egger	6.21674	13	0.937908
Osteonecrosis || id:finn-b-M13_OSTEONECROSIS	family.ClostridialesvadinBB60group.id.11286	Inverse variance weighted	6.83461	14	0.940899
Osteonecrosis || id:finn-b-M13_OSTEONECROSIS	order.Actinomycetales.id.420	MR Egger	2.05184	3	0.561717
Osteonecrosis || id:finn-b-M13_OSTEONECROSIS	order.Actinomycetales.id.420	Inverse variance weighted	2.16999	4	0.704527
Osteonecrosis || id:finn-b-M13_OSTEONECROSIS	family.Lactobacillaceae.id.1836	MR Egger	10.615	6	0.101029
Osteonecrosis || id:finn-b-M13_OSTEONECROSIS	family.Lactobacillaceae.id.1836	Inverse variance weighted	10.6772	7	0.153332
Osteonecrosis || id:finn-b-M13_OSTEONECROSIS	class.Alphaproteobacteria.id.2379	MR Egger	3.36195	5	0.644371
Osteonecrosis || id:finn-b-M13_OSTEONECROSIS	class.Alphaproteobacteria.id.2379	Inverse variance weighted	4.2664	6	0.640675
Osteonecrosis || id:finn-b-M13_OSTEONECROSIS	order.Enterobacteriales.id.3468	MR Egger	5.69137	5	0.337418
Osteonecrosis || id:finn-b-M13_OSTEONECROSIS	order.Enterobacteriales.id.3468	Inverse variance weighted	7.84298	6	0.249835
Osteonecrosis || id:finn-b-M13_OSTEONECROSIS	family.BacteroidalesS24.7group.id.11173	MR Egger	8.2869	6	0.217829
Osteonecrosis || id:finn-b-M13_OSTEONECROSIS	family.BacteroidalesS24.7group.id.11173	Inverse variance weighted	8.52472	7	0.288602
Osteonecrosis || id:finn-b-M13_OSTEONECROSIS	genus.Oxalobacter.id.2978	MR Egger	3.27961	5	0.656965
Osteonecrosis || id:finn-b-M13_OSTEONECROSIS	genus.Oxalobacter.id.2978	Inverse variance weighted	3.85641	6	0.696101
Osteonecrosis || id:finn-b-M13_OSTEONECROSIS	family.Clostridiaceae1.id.1869	MR Egger	6.31404	8	0.6121
Osteonecrosis || id:finn-b-M13_OSTEONECROSIS	family.Clostridiaceae1.id.1869	Inverse variance weighted	6.9183	9	0.645625
Osteonecrosis || id:finn-b-M13_OSTEONECROSIS	phylum.Verrucomicrobia.id.3982	MR Egger	13.7748	10	0.183514
Osteonecrosis || id:finn-b-M13_OSTEONECROSIS	phylum.Verrucomicrobia.id.3982	Inverse variance weighted	13.8393	11	0.242014
Osteonecrosis || id:finn-b-M13_OSTEONECROSIS	family.Actinomycetaceae.id.421	MR Egger	2.05614	3	0.560837
Osteonecrosis || id:finn-b-M13_OSTEONECROSIS	family.Actinomycetaceae.id.421	Inverse variance weighted	2.17131	4	0.704286
Osteonecrosis || id:finn-b-M13_OSTEONECROSIS	order.Erysipelotrichales.id.2148	MR Egger	7.60159	11	0.748485
Osteonecrosis || id:finn-b-M13_OSTEONECROSIS	order.Erysipelotrichales.id.2148	Inverse variance weighted	8.098	12	0.777426
Osteonecrosis || id:finn-b-M13_OSTEONECROSIS	class.Clostridia.id.1859	MR Egger	5.17806	9	0.818518
Osteonecrosis || id:finn-b-M13_OSTEONECROSIS	class.Clostridia.id.1859	Inverse variance weighted	5.22931	10	0.875343
Osteonecrosis || id:finn-b-M13_OSTEONECROSIS	class.Gammaproteobacteria.id.3303	MR Egger	4.81706	4	0.306588
Osteonecrosis || id:finn-b-M13_OSTEONECROSIS	class.Gammaproteobacteria.id.3303	Inverse variance weighted	4.82936	5	0.437058
Osteonecrosis || id:finn-b-M13_OSTEONECROSIS	genus.Actinomyces.id.423	MR Egger	2.1407	5	0.829353
Osteonecrosis || id:finn-b-M13_OSTEONECROSIS	genus.Actinomyces.id.423	Inverse variance weighted	2.15146	6	0.905255
Osteonecrosis || id:finn-b-M13_OSTEONECROSIS	family.FamilyXI.id.1936	MR Egger	5.21935	6	0.516004
Osteonecrosis || id:finn-b-M13_OSTEONECROSIS	family.FamilyXI.id.1936	Inverse variance weighted	5.22058	7	0.633064
Osteonecrosis || id:finn-b-M13_OSTEONECROSIS	phylum.Lentisphaerae.id.2238	MR Egger	15.1868	7	0.0336786
Osteonecrosis || id:finn-b-M13_OSTEONECROSIS	phylum.Lentisphaerae.id.2238	Inverse variance weighted	15.9982	8	0.0424057
Osteonecrosis || id:finn-b-M13_OSTEONECROSIS	genus..Ruminococcusgauvreauiigroup.id.11342	MR Egger	6.02324	10	0.813307
Osteonecrosis || id:finn-b-M13_OSTEONECROSIS	genus..Ruminococcusgauvreauiigroup.id.11342	Inverse variance weighted	6.6678	11	0.825312
Osteonecrosis || id:finn-b-M13_OSTEONECROSIS	class.Bacilli.id.1673	MR Egger	16.6485	16	0.408689
Osteonecrosis || id:finn-b-M13_OSTEONECROSIS	class.Bacilli.id.1673	Inverse variance weighted	16.7205	17	0.473455
Osteonecrosis || id:finn-b-M13_OSTEONECROSIS	phylum.Actinobacteria.id.400	MR Egger	12.9787	13	0.449461
Osteonecrosis || id:finn-b-M13_OSTEONECROSIS	phylum.Actinobacteria.id.400	Inverse variance weighted	15.3544	14	0.354364
Osteonecrosis || id:finn-b-M13_OSTEONECROSIS	order.NB1n.id.3953	MR Egger	15.6812	11	0.153384
Osteonecrosis || id:finn-b-M13_OSTEONECROSIS	order.NB1n.id.3953	Inverse variance weighted	17.4001	12	0.135156
Osteonecrosis || id:finn-b-M13_OSTEONECROSIS	genus.CandidatusSoleaferrea.id.11350	MR Egger	3.42573	8	0.904877
Osteonecrosis || id:finn-b-M13_OSTEONECROSIS	genus.CandidatusSoleaferrea.id.11350	Inverse variance weighted	3.43767	9	0.944394
Osteonecrosis || id:finn-b-M13_OSTEONECROSIS	order.Lactobacillales.id.1800	MR Egger	17.1824	13	0.1911
Osteonecrosis || id:finn-b-M13_OSTEONECROSIS	order.Lactobacillales.id.1800	Inverse variance weighted	17.42	14	0.234485
Osteonecrosis || id:finn-b-M13_OSTEONECROSIS	genus.Adlercreutzia.id.812	MR Egger	4.95131	6	0.550073
Osteonecrosis || id:finn-b-M13_OSTEONECROSIS	genus.Adlercreutzia.id.812	Inverse variance weighted	6.01131	7	0.538429
Osteonecrosis || id:finn-b-M13_OSTEONECROSIS	order.Pasteurellales.id.3688	MR Egger	6.04601	12	0.913745
Osteonecrosis || id:finn-b-M13_OSTEONECROSIS	order.Pasteurellales.id.3688	Inverse variance weighted	8.93148	13	0.778099
Osteonecrosis || id:finn-b-M13_OSTEONECROSIS	genus.Butyricimonas.id.945	MR Egger	19.0062	11	0.0609827
Osteonecrosis || id:finn-b-M13_OSTEONECROSIS	genus.Butyricimonas.id.945	Inverse variance weighted	19.1118	12	0.0858652
Osteonecrosis || id:finn-b-M13_OSTEONECROSIS	family.Defluviitaleaceae.id.1924	MR Egger	7.32203	9	0.60363
Osteonecrosis || id:finn-b-M13_OSTEONECROSIS	family.Defluviitaleaceae.id.1924	Inverse variance weighted	11.6078	10	0.31216
Osteonecrosis || id:finn-b-M13_OSTEONECROSIS	family.Bifidobacteriaceae.id.433	MR Egger	11.8692	10	0.293907
Osteonecrosis || id:finn-b-M13_OSTEONECROSIS	family.Bifidobacteriaceae.id.433	Inverse variance weighted	12.291	11	0.342173
Osteonecrosis || id:finn-b-M13_OSTEONECROSIS	order.Desulfovibrionales.id.3156	MR Egger	3.65586	10	0.961539
Osteonecrosis || id:finn-b-M13_OSTEONECROSIS	order.Desulfovibrionales.id.3156	Inverse variance weighted	5.53125	11	0.902742
Osteonecrosis || id:finn-b-M13_OSTEONECROSIS	family.Enterobacteriaceae.id.3469	MR Egger	5.69137	5	0.337418
Osteonecrosis || id:finn-b-M13_OSTEONECROSIS	family.Enterobacteriaceae.id.3469	Inverse variance weighted	7.84298	6	0.249835
Osteonecrosis || id:finn-b-M13_OSTEONECROSIS	family.Coriobacteriaceae.id.811	MR Egger	6.08066	11	0.867929
Osteonecrosis || id:finn-b-M13_OSTEONECROSIS	family.Coriobacteriaceae.id.811	Inverse variance weighted	7.97398	12	0.787161
Osteonecrosis || id:finn-b-M13_OSTEONECROSIS	class.Melainabacteria.id.1589	MR Egger	10.5889	8	0.226098
Osteonecrosis || id:finn-b-M13_OSTEONECROSIS	class.Melainabacteria.id.1589	Inverse variance weighted	10.7247	9	0.295052
Osteonecrosis || id:finn-b-M13_OSTEONECROSIS	class.Negativicutes.id.2164	MR Egger	7.58962	10	0.668852
Osteonecrosis || id:finn-b-M13_OSTEONECROSIS	class.Negativicutes.id.2164	Inverse variance weighted	7.68018	11	0.741634
Osteonecrosis || id:finn-b-M13_OSTEONECROSIS	genus.Barnesiella.id.944	MR Egger	22.2497	11	0.0225083
Osteonecrosis || id:finn-b-M13_OSTEONECROSIS	genus.Barnesiella.id.944	Inverse variance weighted	22.3691	12	0.0335856
Osteonecrosis || id:finn-b-M13_OSTEONECROSIS	class.Deltaproteobacteria.id.3087	MR Egger	12.5239	11	0.325579
Osteonecrosis || id:finn-b-M13_OSTEONECROSIS	class.Deltaproteobacteria.id.3087	Inverse variance weighted	13.6966	12	0.320498
Osteonecrosis || id:finn-b-M13_OSTEONECROSIS	family.Lachnospiraceae.id.1987	MR Egger	10.0257	14	0.760305
Osteonecrosis || id:finn-b-M13_OSTEONECROSIS	family.Lachnospiraceae.id.1987	Inverse variance weighted	11.516	15	0.715231
Osteonecrosis || id:finn-b-M13_OSTEONECROSIS	order.Methanobacteriales.id.120	MR Egger	7.47269	8	0.486594
Osteonecrosis || id:finn-b-M13_OSTEONECROSIS	order.Methanobacteriales.id.120	Inverse variance weighted	8.20197	9	0.513928
Osteonecrosis || id:finn-b-M13_OSTEONECROSIS	genus..Eubacteriumoxidoreducensgroup.id.11339	MR Egger	0.620583	3	0.891705
Osteonecrosis || id:finn-b-M13_OSTEONECROSIS	genus..Eubacteriumoxidoreducensgroup.id.11339	Inverse variance weighted	0.645351	4	0.957893
Osteonecrosis || id:finn-b-M13_OSTEONECROSIS	class.Lentisphaeria.id.2250	MR Egger	12.8083	6	0.0461828
Osteonecrosis || id:finn-b-M13_OSTEONECROSIS	class.Lentisphaeria.id.2250	Inverse variance weighted	13.8206	7	0.0544657
Osteonecrosis || id:finn-b-M13_OSTEONECROSIS	class.Mollicutes.id.3920	MR Egger	11.2278	10	0.340045
Osteonecrosis || id:finn-b-M13_OSTEONECROSIS	class.Mollicutes.id.3920	Inverse variance weighted	12.5325	11	0.324978
Osteonecrosis || id:finn-b-M13_OSTEONECROSIS	family.Bacteroidaceae.id.917	MR Egger	8.58222	7	0.284058
Osteonecrosis || id:finn-b-M13_OSTEONECROSIS	family.Bacteroidaceae.id.917	Inverse variance weighted	9.88719	8	0.273033
Osteonecrosis || id:finn-b-M13_OSTEONECROSIS	family.Veillonellaceae.id.2172	MR Egger	15.7855	17	0.53909
Osteonecrosis || id:finn-b-M13_OSTEONECROSIS	family.Veillonellaceae.id.2172	Inverse variance weighted	18.1691	18	0.444568
Osteonecrosis || id:finn-b-M13_OSTEONECROSIS	phylum.Bacteroidetes.id.905	MR Egger	18.6372	9	0.0284606
Osteonecrosis || id:finn-b-M13_OSTEONECROSIS	phylum.Bacteroidetes.id.905	Inverse variance weighted	21.8736	10	0.0157617
Osteonecrosis || id:finn-b-M13_OSTEONECROSIS	order.Coriobacteriales.id.810	MR Egger	6.08066	11	0.867929
Osteonecrosis || id:finn-b-M13_OSTEONECROSIS	order.Coriobacteriales.id.810	Inverse variance weighted	7.97398	12	0.787161
Osteonecrosis || id:finn-b-M13_OSTEONECROSIS	genus.RuminococcaceaeUCG002.id.11360	Inverse variance weighted	2.99832	1	0.0833507
Osteonecrosis || id:finn-b-M13_OSTEONECROSIS	genus..Eubacteriumnodatumgroup.id.11297	MR Egger	8.42487	9	0.49196
Osteonecrosis || id:finn-b-M13_OSTEONECROSIS	genus..Eubacteriumnodatumgroup.id.11297	Inverse variance weighted	11.1495	10	0.34599
Osteonecrosis || id:finn-b-M13_OSTEONECROSIS	genus.Alloprevotella.id.961	MR Egger	7.92286	4	0.0944452
Osteonecrosis || id:finn-b-M13_OSTEONECROSIS	genus.Alloprevotella.id.961	Inverse variance weighted	14.0579	5	0.0152457
Osteonecrosis || id:finn-b-M13_OSTEONECROSIS	family.Peptostreptococcaceae.id.2042	MR Egger	7.1642	10	0.709858
Osteonecrosis || id:finn-b-M13_OSTEONECROSIS	family.Peptostreptococcaceae.id.2042	Inverse variance weighted	7.17036	11	0.785124
Osteonecrosis || id:finn-b-M13_OSTEONECROSIS	order.Clostridiales.id.1863	MR Egger	4.48339	10	0.922918
Osteonecrosis || id:finn-b-M13_OSTEONECROSIS	order.Clostridiales.id.1863	Inverse variance weighted	4.51828	11	0.952239
Osteonecrosis || id:finn-b-M13_OSTEONECROSIS	genus..Eubacteriumhalliigroup.id.11338	MR Egger	9.53201	14	0.795537
Osteonecrosis || id:finn-b-M13_OSTEONECROSIS	genus..Eubacteriumhalliigroup.id.11338	Inverse variance weighted	10.3585	15	0.796601
Osteonecrosis || id:finn-b-M13_OSTEONECROSIS	phylum.Cyanobacteria.id.1500	MR Egger	15.3557	6	0.0176638
Osteonecrosis || id:finn-b-M13_OSTEONECROSIS	phylum.Cyanobacteria.id.1500	Inverse variance weighted	15.7182	7	0.0278193
Osteonecrosis || id:finn-b-M13_OSTEONECROSIS	family.Acidaminococcaceae.id.2166	MR Egger	0.967733	5	0.965126
Osteonecrosis || id:finn-b-M13_OSTEONECROSIS	family.Acidaminococcaceae.id.2166	Inverse variance weighted	2.59404	6	0.857798
Osteonecrosis || id:finn-b-M13_OSTEONECROSIS	genus.Lactobacillus.id.1837	MR Egger	6.31681	4	0.176705
Osteonecrosis || id:finn-b-M13_OSTEONECROSIS	genus.Lactobacillus.id.1837	Inverse variance weighted	6.53737	5	0.257382
Osteonecrosis || id:finn-b-M13_OSTEONECROSIS	genus.Methanobrevibacter.id.123	MR Egger	4.83968	1	0.0278121
Osteonecrosis || id:finn-b-M13_OSTEONECROSIS	genus.Methanobrevibacter.id.123	Inverse variance weighted	4.90033	2	0.0862794
Osteonecrosis || id:finn-b-M13_OSTEONECROSIS	genus..Ruminococcustorquesgroup.id.14377	MR Egger	5.26058	7	0.628197
Osteonecrosis || id:finn-b-M13_OSTEONECROSIS	genus..Ruminococcustorquesgroup.id.14377	Inverse variance weighted	5.51478	8	0.701402
Osteonecrosis || id:finn-b-M13_OSTEONECROSIS	genus.Victivallis.id.2256	MR Egger	2.12286	7	0.952728
Osteonecrosis || id:finn-b-M13_OSTEONECROSIS	genus.Victivallis.id.2256	Inverse variance weighted	3.38747	8	0.907746
Osteonecrosis || id:finn-b-M13_OSTEONECROSIS	genus.Haemophilus.id.3698	MR Egger	4.02898	4	0.402098
Osteonecrosis || id:finn-b-M13_OSTEONECROSIS	genus.Haemophilus.id.3698	Inverse variance weighted	5.11958	5	0.401461
Osteonecrosis || id:finn-b-M13_OSTEONECROSIS	order.Selenomonadales.id.2165	MR Egger	7.58962	10	0.668852
Osteonecrosis || id:finn-b-M13_OSTEONECROSIS	order.Selenomonadales.id.2165	Inverse variance weighted	7.68018	11	0.741634
Osteonecrosis || id:finn-b-M13_OSTEONECROSIS	genus..Eubacteriumxylanophilumgroup.id.14375	MR Egger	9.40347	7	0.224972
Osteonecrosis || id:finn-b-M13_OSTEONECROSIS	genus..Eubacteriumxylanophilumgroup.id.14375	Inverse variance weighted	9.4878	8	0.302829
Osteonecrosis || id:finn-b-M13_OSTEONECROSIS	genus..Ruminococcusgnavusgroup.id.14376	MR Egger	23.7923	10	0.00817132
Osteonecrosis || id:finn-b-M13_OSTEONECROSIS	genus..Ruminococcusgnavusgroup.id.14376	Inverse variance weighted	24.1552	11	0.0120944
Osteonecrosis || id:finn-b-M13_OSTEONECROSIS	genus.Bifidobacterium.id.436	MR Egger	12.4155	11	0.333235
Osteonecrosis || id:finn-b-M13_OSTEONECROSIS	genus.Bifidobacterium.id.436	Inverse variance weighted	12.8669	12	0.378788
Osteonecrosis || id:finn-b-M13_OSTEONECROSIS	genus..Eubacteriumcoprostanoligenesgroup.id.11375	MR Egger	7.65355	11	0.743961
Osteonecrosis || id:finn-b-M13_OSTEONECROSIS	genus..Eubacteriumcoprostanoligenesgroup.id.11375	Inverse variance weighted	7.65373	12	0.811571
Osteonecrosis || id:finn-b-M13_OSTEONECROSIS	order.MollicutesRF9.id.11579	MR Egger	5.99463	11	0.873722
Osteonecrosis || id:finn-b-M13_OSTEONECROSIS	order.MollicutesRF9.id.11579	Inverse variance weighted	6.16435	12	0.907571
Osteonecrosis || id:finn-b-M13_OSTEONECROSIS	genus..Eubacteriumbrachygroup.id.11296	MR Egger	3.96509	8	0.86026
Osteonecrosis || id:finn-b-M13_OSTEONECROSIS	genus..Eubacteriumbrachygroup.id.11296	Inverse variance weighted	4.02015	9	0.910081
Osteonecrosis || id:finn-b-M13_OSTEONECROSIS	order.Burkholderiales.id.2874	MR Egger	5.07966	8	0.749029
Osteonecrosis || id:finn-b-M13_OSTEONECROSIS	order.Burkholderiales.id.2874	Inverse variance weighted	5.08556	9	0.826787
Osteonecrosis || id:finn-b-M13_OSTEONECROSIS	family.Victivallaceae.id.2255	MR Egger	5.76691	10	0.834451
Osteonecrosis || id:finn-b-M13_OSTEONECROSIS	family.Victivallaceae.id.2255	Inverse variance weighted	7.92112	11	0.720352
Osteonecrosis || id:finn-b-M13_OSTEONECROSIS	family.Porphyromonadaceae.id.943	MR Egger	3.27546	7	0.858405
Osteonecrosis || id:finn-b-M13_OSTEONECROSIS	family.Porphyromonadaceae.id.943	Inverse variance weighted	6.80289	8	0.558041
Osteonecrosis || id:finn-b-M13_OSTEONECROSIS	order.Rhodospirillales.id.2667	MR Egger	14.1242	12	0.292848
Osteonecrosis || id:finn-b-M13_OSTEONECROSIS	order.Rhodospirillales.id.2667	Inverse variance weighted	14.1249	13	0.365109
Osteonecrosis || id:finn-b-M13_OSTEONECROSIS	class.Coriobacteriia.id.809	MR Egger	6.08066	11	0.867929
Osteonecrosis || id:finn-b-M13_OSTEONECROSIS	class.Coriobacteriia.id.809	Inverse variance weighted	7.97398	12	0.787161
Osteonecrosis || id:finn-b-M13_OSTEONECROSIS	family.Oxalobacteraceae.id.2966	MR Egger	5.58232	12	0.935658
Osteonecrosis || id:finn-b-M13_OSTEONECROSIS	family.Oxalobacteraceae.id.2966	Inverse variance weighted	8.81823	13	0.786529
Osteonecrosis || id:finn-b-M13_OSTEONECROSIS	family.Peptococcaceae.id.2024	MR Egger	4.59804	7	0.708882
Osteonecrosis || id:finn-b-M13_OSTEONECROSIS	family.Peptococcaceae.id.2024	Inverse variance weighted	4.7137	8	0.787692
Osteonecrosis || id:finn-b-M13_OSTEONECROSIS	genus.ChristensenellaceaeR.7group.id.11283	MR Egger	1.24956	7	0.989741
Osteonecrosis || id:finn-b-M13_OSTEONECROSIS	genus.ChristensenellaceaeR.7group.id.11283	Inverse variance weighted	2.26658	8	0.971729
Osteonecrosis || id:finn-b-M13_OSTEONECROSIS	genus..Eubacteriumfissicatenagroup.id.14373	MR Egger	5.07945	7	0.650267
Osteonecrosis || id:finn-b-M13_OSTEONECROSIS	genus..Eubacteriumfissicatenagroup.id.14373	Inverse variance weighted	5.16159	8	0.740174
Osteonecrosis || id:finn-b-M13_OSTEONECROSIS	order.Bacteroidales.id.913	MR Egger	18.7934	11	0.0649046
Osteonecrosis || id:finn-b-M13_OSTEONECROSIS	order.Bacteroidales.id.913	Inverse variance weighted	20.7609	12	0.0539932
Osteonecrosis || id:finn-b-M13_OSTEONECROSIS	order.Bacillales.id.1674	MR Egger	8.44057	7	0.295351
Osteonecrosis || id:finn-b-M13_OSTEONECROSIS	order.Bacillales.id.1674	Inverse variance weighted	9.58133	8	0.295649
Osteonecrosis || id:finn-b-M13_OSTEONECROSIS	genus.Akkermansia.id.4037	MR Egger	13.4534	9	0.143139
Osteonecrosis || id:finn-b-M13_OSTEONECROSIS	genus.Akkermansia.id.4037	Inverse variance weighted	13.5046	10	0.196811
Osteonecrosis || id:finn-b-M13_OSTEONECROSIS	class.Verrucomicrobiae.id.4029	MR Egger	13.4534	9	0.14314
Osteonecrosis || id:finn-b-M13_OSTEONECROSIS	class.Verrucomicrobiae.id.4029	Inverse variance weighted	13.5004	10	0.197022
Osteonecrosis || id:finn-b-M13_OSTEONECROSIS	class.Bacteroidia.id.912	MR Egger	18.7934	11	0.0649046
Osteonecrosis || id:finn-b-M13_OSTEONECROSIS	class.Bacteroidia.id.912	Inverse variance weighted	20.7609	12	0.0539932
Osteonecrosis || id:finn-b-M13_OSTEONECROSIS	genus.Butyrivibrio.id.1993	MR Egger	8.40735	13	0.816087
Osteonecrosis || id:finn-b-M13_OSTEONECROSIS	genus.Butyrivibrio.id.1993	Inverse variance weighted	8.92423	14	0.835874
Osteonecrosis || id:finn-b-M13_OSTEONECROSIS	genus.Bacteroides.id.918	MR Egger	8.58222	7	0.284058
Osteonecrosis || id:finn-b-M13_OSTEONECROSIS	genus.Bacteroides.id.918	Inverse variance weighted	9.88719	8	0.273033
Osteonecrosis || id:finn-b-M13_OSTEONECROSIS	family.Ruminococcaceae.id.2050	MR Egger	11.8344	7	0.106139
Osteonecrosis || id:finn-b-M13_OSTEONECROSIS	family.Ruminococcaceae.id.2050	Inverse variance weighted	12.4869	8	0.130766
Osteonecrosis || id:finn-b-M13_OSTEONECROSIS	genus.Anaerofilum.id.2053	MR Egger	10.0531	9	0.346204
Osteonecrosis || id:finn-b-M13_OSTEONECROSIS	genus.Anaerofilum.id.2053	Inverse variance weighted	10.2203	10	0.421382
Osteonecrosis || id:finn-b-M13_OSTEONECROSIS	family.Alcaligenaceae.id.2875	MR Egger	6.47834	9	0.691253
Osteonecrosis || id:finn-b-M13_OSTEONECROSIS	family.Alcaligenaceae.id.2875	Inverse variance weighted	6.4959	10	0.772023
Osteonecrosis || id:finn-b-M13_OSTEONECROSIS	genus..Eubacteriumeligensgroup.id.14372	MR Egger	5.33704	4	0.254429
Osteonecrosis || id:finn-b-M13_OSTEONECROSIS	genus..Eubacteriumeligensgroup.id.14372	Inverse variance weighted	5.90099	5	0.315973
Osteonecrosis || id:finn-b-M13_OSTEONECROSIS	class.Betaproteobacteria.id.2867	MR Egger	6.32036	9	0.707477
Osteonecrosis || id:finn-b-M13_OSTEONECROSIS	class.Betaproteobacteria.id.2867	Inverse variance weighted	6.39275	10	0.781258
Osteonecrosis || id:finn-b-M13_OSTEONECROSIS	family.Pasteurellaceae.id.3689	MR Egger	6.04601	12	0.913745
Osteonecrosis || id:finn-b-M13_OSTEONECROSIS	family.Pasteurellaceae.id.3689	Inverse variance weighted	8.93148	13	0.778099
Osteonecrosis || id:finn-b-M13_OSTEONECROSIS	family.Methanobacteriaceae.id.121	MR Egger	7.47269	8	0.486594
Osteonecrosis || id:finn-b-M13_OSTEONECROSIS	family.Methanobacteriaceae.id.121	Inverse variance weighted	8.20197	9	0.513928
Osteonecrosis || id:finn-b-M13_OSTEONECROSIS	genus.Butyricicoccus.id.2055	MR Egger	2.2427	6	0.896079
Osteonecrosis || id:finn-b-M13_OSTEONECROSIS	genus.Butyricicoccus.id.2055	Inverse variance weighted	3.73146	7	0.810136
Osteonecrosis || id:finn-b-M13_OSTEONECROSIS	family.Erysipelotrichaceae.id.2149	MR Egger	7.60159	11	0.748485
Osteonecrosis || id:finn-b-M13_OSTEONECROSIS	family.Erysipelotrichaceae.id.2149	Inverse variance weighted	8.098	12	0.777426
Osteonecrosis || id:finn-b-M13_OSTEONECROSIS	family.FamilyXIII.id.1957	MR Egger	8.04865	7	0.328323
Osteonecrosis || id:finn-b-M13_OSTEONECROSIS	family.FamilyXIII.id.1957	Inverse variance weighted	8.05043	8	0.428559
Osteonecrosis || id:finn-b-M13_OSTEONECROSIS	genus.Alistipes.id.968	MR Egger	18.2533	11	0.0758857
Osteonecrosis || id:finn-b-M13_OSTEONECROSIS	genus.Alistipes.id.968	Inverse variance weighted	18.9095	12	0.0907348
Osteonecrosis || id:finn-b-M13_OSTEONECROSIS	class.Erysipelotrichia.id.2147	MR Egger	7.60159	11	0.748485
Osteonecrosis || id:finn-b-M13_OSTEONECROSIS	class.Erysipelotrichia.id.2147	Inverse variance weighted	8.098	12	0.777426
Osteonecrosis || id:finn-b-M13_OSTEONECROSIS	genus.Allisonella.id.2174	MR Egger	4.90435	6	0.556138
Osteonecrosis || id:finn-b-M13_OSTEONECROSIS	genus.Allisonella.id.2174	Inverse variance weighted	5.23978	7	0.630728

## Sheet: Table s6
the reverse Mendelian randomization estimates and sensitivity analyses between gut microbiota and osteonecrosis
exposure	outcome	method	nsnp	b	se	pval
OSTEONECROSIS	Gut microbiota abundance (class Erysipelotrichia id.2147) || id:ebi-a-GCST90016916	MR Egger	6	0.0377344	0.0919312	0.7025
OSTEONECROSIS	Gut microbiota abundance (class Erysipelotrichia id.2147) || id:ebi-a-GCST90016916	Weighted median	6	0.00573555	0.0278213	0.836669
OSTEONECROSIS	Gut microbiota abundance (class Erysipelotrichia id.2147) || id:ebi-a-GCST90016916	Inverse variance weighted	6	0.00804909	0.0230131	0.726518
OSTEONECROSIS	Gut microbiota abundance (class Erysipelotrichia id.2147) || id:ebi-a-GCST90016916	Simple mode	6	0.00506056	0.0352617	0.891489
OSTEONECROSIS	Gut microbiota abundance (class Erysipelotrichia id.2147) || id:ebi-a-GCST90016916	Weighted mode	6	0.00406324	0.0357939	0.914037
OSTEONECROSIS	Gut microbiota abundance (family Erysipelotrichaceae id.2149) || id:ebi-a-GCST90016937	MR Egger	6	0.0377344	0.0919312	0.7025
OSTEONECROSIS	Gut microbiota abundance (family Erysipelotrichaceae id.2149) || id:ebi-a-GCST90016937	Weighted median	6	0.00573555	0.0283115	0.839458
OSTEONECROSIS	Gut microbiota abundance (family Erysipelotrichaceae id.2149) || id:ebi-a-GCST90016937	Inverse variance weighted	6	0.00804909	0.0230131	0.726518
OSTEONECROSIS	Gut microbiota abundance (family Erysipelotrichaceae id.2149) || id:ebi-a-GCST90016937	Simple mode	6	0.00506056	0.037117	0.896871
OSTEONECROSIS	Gut microbiota abundance (family Erysipelotrichaceae id.2149) || id:ebi-a-GCST90016937	Weighted mode	6	0.00406324	0.0335816	0.908406
OSTEONECROSIS	Gut microbiota abundance (family Family XIII id.1957) || id:ebi-a-GCST90016939	MR Egger	5	0.0720064	0.102775	0.53399
OSTEONECROSIS	Gut microbiota abundance (family Family XIII id.1957) || id:ebi-a-GCST90016939	Weighted median	5	0.0195853	0.0305803	0.521876
OSTEONECROSIS	Gut microbiota abundance (family Family XIII id.1957) || id:ebi-a-GCST90016939	Inverse variance weighted	5	8.15004e-05	0.0249151	0.99739
OSTEONECROSIS	Gut microbiota abundance (family Family XIII id.1957) || id:ebi-a-GCST90016939	Simple mode	5	0.0256764	0.0445561	0.595306
OSTEONECROSIS	Gut microbiota abundance (family Family XIII id.1957) || id:ebi-a-GCST90016939	Weighted mode	5	0.0277218	0.0403849	0.530159
OSTEONECROSIS	Gut microbiota abundance (genus Christensenellaceae R 7group id.11283) || id:ebi-a-GCST90016978	MR Egger	5	-0.0358564	0.103638	0.752202
OSTEONECROSIS	Gut microbiota abundance (genus Christensenellaceae R 7group id.11283) || id:ebi-a-GCST90016978	Weighted median	5	0.0447325	0.0328743	0.173604
OSTEONECROSIS	Gut microbiota abundance (genus Christensenellaceae R 7group id.11283) || id:ebi-a-GCST90016978	Inverse variance weighted	5	0.0430275	0.0251411	0.0870001
OSTEONECROSIS	Gut microbiota abundance (genus Christensenellaceae R 7group id.11283) || id:ebi-a-GCST90016978	Simple mode	5	0.0644009	0.0471981	0.244138
OSTEONECROSIS	Gut microbiota abundance (genus Christensenellaceae R 7group id.11283) || id:ebi-a-GCST90016978	Weighted mode	5	0.0666746	0.0453419	0.215384
OSTEONECROSIS	Gut microbiota abundance (order Erysipelotrichales id.2148) || id:ebi-a-GCST90017099	MR Egger	6	0.0377344	0.0919312	0.7025
OSTEONECROSIS	Gut microbiota abundance (order Erysipelotrichales id.2148) || id:ebi-a-GCST90017099	Weighted median	6	0.00573555	0.0289232	0.842808
OSTEONECROSIS	Gut microbiota abundance (order Erysipelotrichales id.2148) || id:ebi-a-GCST90017099	Inverse variance weighted	6	0.00804909	0.0230131	0.726518
OSTEONECROSIS	Gut microbiota abundance (order Erysipelotrichales id.2148) || id:ebi-a-GCST90017099	Simple mode	6	0.00506056	0.0377015	0.898459
OSTEONECROSIS	Gut microbiota abundance (order Erysipelotrichales id.2148) || id:ebi-a-GCST90017099	Weighted mode	6	0.00406324	0.0337372	0.908826

## Sheet: Table s7
Pleiotropy
outcome	exposure	egger_intercept	se	pval
Gut microbiota abundance (class Erysipelotrichia id.2147) || id:ebi-a-GCST90016916	OSTEONECROSIS	-0.00872577	0.0261621	0.755487
Gut microbiota abundance (family Erysipelotrichaceae id.2149) || id:ebi-a-GCST90016937	OSTEONECROSIS	-0.00872577	0.0261621	0.755487
Gut microbiota abundance (family Family XIII id.1957) || id:ebi-a-GCST90016939	OSTEONECROSIS	-0.0207017	0.0286988	0.522833
Gut microbiota abundance (genus Christensenellaceae R 7group id.11283) || id:ebi-a-GCST90016978	OSTEONECROSIS	0.0227204	0.0289585	0.489949
Gut microbiota abundance (order Erysipelotrichales id.2148) || id:ebi-a-GCST90017099	OSTEONECROSIS	-0.00872577	0.0261621	0.755487

## Sheet: Table s8
Heterogeneity
outcome	exposure	method	Q	Q_df	Q_pval
Gut microbiota abundance (class Erysipelotrichia id.2147) || id:ebi-a-GCST90016916	OSTEONECROSIS	MR Egger	0.157635	4	0.997052
Gut microbiota abundance (class Erysipelotrichia id.2147) || id:ebi-a-GCST90016916	OSTEONECROSIS	Inverse variance weighted	0.268876	5	0.998188
Gut microbiota abundance (family Erysipelotrichaceae id.2149) || id:ebi-a-GCST90016937	OSTEONECROSIS	MR Egger	0.157635	4	0.997052
Gut microbiota abundance (family Erysipelotrichaceae id.2149) || id:ebi-a-GCST90016937	OSTEONECROSIS	Inverse variance weighted	0.268876	5	0.998188
Gut microbiota abundance (family Family XIII id.1957) || id:ebi-a-GCST90016939	OSTEONECROSIS	MR Egger	1.7933	3	0.616394
Gut microbiota abundance (family Family XIII id.1957) || id:ebi-a-GCST90016939	OSTEONECROSIS	Inverse variance weighted	2.31364	4	0.678287
Gut microbiota abundance (genus Christensenellaceae R 7group id.11283) || id:ebi-a-GCST90016978	OSTEONECROSIS	MR Egger	1.24635	3	0.741911
Gut microbiota abundance (genus Christensenellaceae R 7group id.11283) || id:ebi-a-GCST90016978	OSTEONECROSIS	Inverse variance weighted	1.86192	4	0.761137
Gut microbiota abundance (order Erysipelotrichales id.2148) || id:ebi-a-GCST90017099	OSTEONECROSIS	MR Egger	0.157635	4	0.997052
Gut microbiota abundance (order Erysipelotrichales id.2148) || id:ebi-a-GCST90017099	OSTEONECROSIS	Inverse variance weighted	0.268876	5	0.998188

## Sheet: Table s9
List of instrumental SNPs of the causal microbiota taxa
	SNP	effect_allele	other_allele	beta.x	se	p	taxa.name	R2	F	chrom	pos
1	rs1074800	A	G	0.0492438	0.010887	6.15e-06	order.Erysipelotrichales.id.2148	0.00114877	20.4567	5	3000000
2	rs10781552	C	T	-0.0552212	0.0116074	2.33e-06	order.Erysipelotrichales.id.2148	0.00127068	22.6304	10	134000000
3	rs17530232	A	G	0.10305	0.0224648	2.79e-06	order.Erysipelotrichales.id.2148	0.00114877	22.6304	13	40400000
4	rs1884466	C	T	-0.0475363	0.0106939	9.53e-06	order.Erysipelotrichales.id.2148	0.00127068	19.1145	1	64100000
5	rs2300774	G	A	0.0524152	0.0106784	8.95e-07	order.Erysipelotrichales.id.2148	0.00126433	23.1596	3	196000000
6	rs290833	T	G	-0.0497374	0.0111376	8.03e-06	order.Erysipelotrichales.id.2148	0.00108423	23.0576	1	97500000
7	rs35161940	T	C	-0.0806041	0.0167641	1.85e-06	order.Erysipelotrichales.id.2148	0.00132092	19.3061	17	70300000
8	rs4078432	C	T	-0.0608929	0.0133764	4.23e-06	order.Erysipelotrichales.id.2148	0.0011198	24.0871	14	49000000
9	rs56970041	T	G	0.0724144	0.0164471	5.4e-06	order.Erysipelotrichales.id.2148	0.00126771	19.9402	14	80400000
10	rs62504403	C	T	0.0681159	0.0127883	1.12e-07	order.Erysipelotrichales.id.2148	0.00116359	23.1207	8	38800000
11	rs7234058	T	C	-0.0945759	0.0194091	9.12e-07	order.Erysipelotrichales.id.2148	0.001063	19.7796	18	5830000
12	rs7826267	T	G	-0.0839071	0.0199131	9.28e-06	order.Erysipelotrichales.id.2148	0.00166794	17.9541	8	2950000
13	rs8003149	C	T	0.0538798	0.0116888	4.08e-06	order.Erysipelotrichales.id.2148	0.00140515	29.3781	14	56200000
14	rs10461257	A	G	-0.0551969	0.0122069	6.51e-06	genus.ChristensenellaceaeR.7group.id.11283	0.00100859	25.6252	4	156000000
15	rs17081797	A	G	-0.0904325	0.0204253	3.34e-06	genus.ChristensenellaceaeR.7group.id.11283	0.00116526	16.1386	18	67600000
16	rs62132810	A	G	-0.0828853	0.0179623	5.67e-06	genus.ChristensenellaceaeR.7group.id.11283	0.00127731	19.0416	19	49300000
17	rs62190261	A	C	0.0958394	0.0214723	8.74e-06	genus.ChristensenellaceaeR.7group.id.11283	0.0011994	19.266	2	231000000
18	rs62467127	C	T	0.114108	0.0251983	3.25e-06	genus.ChristensenellaceaeR.7group.id.11283	0.00141131	18.3392	7	118000000
19	rs73952017	C	T	-0.0862164	0.0194354	8.46e-06	genus.ChristensenellaceaeR.7group.id.11283	0.00130261	17.973	18	1780000
20	rs78521377	C	T	0.124992	0.0274797	5.61e-06	genus.ChristensenellaceaeR.7group.id.11283	0.00160968	19.9193	10	126000000
21	rs79150079	C	A	0.121547	0.0270977	9.42e-06	genus.ChristensenellaceaeR.7group.id.11283	0.00128671	20.3195	5	29400000
22	rs892686	A	G	0.0514099	0.011136	3.97e-06	genus.ChristensenellaceaeR.7group.id.11283	0.00163864	15.4501	9	83000000
23	rs999354	T	A	0.0580248	0.0117185	7.01e-07	genus.ChristensenellaceaeR.7group.id.11283	0.00167466	26.7915	19	34100000
24	rs1074800	A	G	0.0492438	0.010887	6.15e-06	family.Erysipelotrichaceae.id.2149	0.00130382	27.3797	5	3000000
25	rs10781552	C	T	-0.0552212	0.0116074	2.33e-06	family.Erysipelotrichaceae.id.2149	0.0014997	23.2213	10	134000000
26	rs17530232	A	G	0.10305	0.0224648	2.79e-06	family.Erysipelotrichaceae.id.2149	0.00114877	26.7152	13	40400000
27	rs1884466	C	T	-0.0475363	0.0106939	9.53e-06	family.Erysipelotrichaceae.id.2149	0.00127068	19.1145	1	64100000
28	rs2300774	G	A	0.0524152	0.0106784	8.95e-07	family.Erysipelotrichaceae.id.2149	0.00126433	23.1596	3	196000000
29	rs290833	T	G	-0.0497374	0.0111376	8.03e-06	family.Erysipelotrichaceae.id.2149	0.00108423	23.0576	1	97500000
30	rs35161940	T	C	-0.0806041	0.0167641	1.85e-06	family.Erysipelotrichaceae.id.2149	0.00132092	19.3061	17	70300000
31	rs4078432	C	T	-0.0608929	0.0133764	4.23e-06	family.Erysipelotrichaceae.id.2149	0.0011198	24.0871	14	49000000
32	rs56970041	T	G	0.0724144	0.0164471	5.4e-06	family.Erysipelotrichaceae.id.2149	0.00126771	19.9402	14	80400000
33	rs62504403	C	T	0.0681159	0.0127883	1.12e-07	family.Erysipelotrichaceae.id.2149	0.00116359	23.1207	8	38800000
34	rs7234058	T	C	-0.0945759	0.0194091	9.12e-07	family.Erysipelotrichaceae.id.2149	0.001063	19.7796	18	5830000
35	rs7826267	T	G	-0.0839071	0.0199131	9.28e-06	family.Erysipelotrichaceae.id.2149	0.00166794	17.9541	8	2950000
36	rs8003149	C	T	0.0538798	0.0116888	4.08e-06	family.Erysipelotrichaceae.id.2149	0.00140515	29.3781	14	56200000
37	rs10404377	C	A	-0.0503183	0.011165	6.99e-06	family.FamilyXIII.id.1957	0.00100859	25.6252	19	16200000
38	rs118170811	A	G	0.151619	0.0317112	1.8e-06	family.FamilyXIII.id.1957	0.00116526	16.4233	10	102000000
39	rs12643275	A	T	-0.0550907	0.0116474	2.42e-06	family.FamilyXIII.id.1957	0.0012469	11.2497	4	162000000
40	rs12904405	A	G	-0.0851896	0.0192688	7.67e-06	family.FamilyXIII.id.1957	0.00236457	20.3086	15	94100000
41	rs1999289	A	T	-0.0637366	0.013927	2.54e-06	family.FamilyXIII.id.1957	0.00137322	39.442	21	19700000
42	rs3098182	G	T	0.0508511	0.011014	4.04e-06	family.FamilyXIII.id.1957	0.00117306	22.369	15	50800000
43	rs482905	G	T	0.0596528	0.012717	3.72e-06	family.FamilyXIII.id.1957	0.00128571	19.6472	1	167000000
44	rs6501525	A	G	0.0561559	0.0115587	1.24e-06	family.FamilyXIII.id.1957	0.00127243	21.5441	17	70200000
45	rs66753613	G	A	0.0651136	0.0144251	8.08e-06	family.FamilyXIII.id.1957	0.00131293	20.7249	1	39200000
46	rs6797051	C	T	-0.0805984	0.0171364	4.89e-06	family.FamilyXIII.id.1957	0.00144871	21.3856	3	89000000
47	rs7076829	T	A	-0.0516394	0.0112313	4.76e-06	family.FamilyXIII.id.1957	0.00125083	24.2793	10	7910000
48	rs7514702	T	C	-0.0663236	0.0141626	3.92e-06	family.FamilyXIII.id.1957	0.00131996	20.3728	1	187000000
49	rs1074800	A	G	0.0492438	0.010887	6.15e-06	class.Erysipelotrichia.id.2147	0.00129771	22.1188	5	3000000
50	rs10781552	C	T	-0.0552212	0.0116074	2.33e-06	class.Erysipelotrichia.id.2147	0.0013086	23.1124	10	134000000
51	rs17530232	A	G	0.10305	0.0224648	2.79e-06	class.Erysipelotrichia.id.2147	0.00114877	23.3066	13	40400000
52	rs1884466	C	T	-0.0475363	0.0106939	9.53e-06	class.Erysipelotrichia.id.2147	0.00127068	19.1145	1	64100000
53	rs2300774	G	A	0.0524152	0.0106784	8.95e-07	class.Erysipelotrichia.id.2147	0.00126433	23.1596	3	196000000
54	rs290833	T	G	-0.0497374	0.0111376	8.03e-06	class.Erysipelotrichia.id.2147	0.00108423	23.0576	1	97500000
55	rs35161940	T	C	-0.0806041	0.0167641	1.85e-06	class.Erysipelotrichia.id.2147	0.00132092	19.3061	17	70300000
56	rs4078432	C	T	-0.0608929	0.0133764	4.23e-06	class.Erysipelotrichia.id.2147	0.0011198	24.0871	14	49000000
57	rs56970041	T	G	0.0724144	0.0164471	5.4e-06	class.Erysipelotrichia.id.2147	0.00126771	19.9402	14	80400000
58	rs62504403	C	T	0.0681159	0.0127883	1.12e-07	class.Erysipelotrichia.id.2147	0.00116359	23.1207	8	38800000
59	rs7234058	T	C	-0.0945759	0.0194091	9.12e-07	class.Erysipelotrichia.id.2147	0.001063	19.7796	18	5830000
60	rs7826267	T	G	-0.0839071	0.0199131	9.28e-06	class.Erysipelotrichia.id.2147	0.00166794	17.9541	8	2950000
61	rs8003149	C	T	0.0538798	0.0116888	4.08e-06	class.Erysipelotrichia.id.2147	0.00140515	29.3781	14	56200000
